# Supplementary material for: Foraging loads of red wood ants: Formica aquilonia (Hymenoptera: Formicidae) in relation to tree characteristics and stand age
Source: PeerJ. 2016 May 18;4:e2049. doi: 10.7717/peerj.2049 (PMC4878371; doi:10.7717/peerj.2049)
Supplement: Data S1 [file peerj-04-2049-s001.xlsx]

## Sheet: Survey 1
Tree_species	Nest	Time	Temp	Distance	Log10Distance	Diameter	MassDown	MassUp	MassGain	NestMaterial	Insects	FieldHoneydew	LabHoneydew
birch	1	09:50:00	17	4.5	0.653213	22.5	9.6	6.95652	2.64348	0	0.055527	0.472222	0.733333
pine	1	10:10:00	16.5	4	0.60206	21	10.1154	7.57143	2.54396	0	0	0.425	0.884615
spruce	1	09:44:00		1.5	0.176091	28.5	6.6	6.33333	0.266667	0.19869	0	0.25	0.7
spruce	1	11:07:00	20.5	17	1.23045	12.5	10.1	6.5	3.6	0	0	0.815789	0.8
birch	2	10:00:00	20	7.8	0.892095	19.5	7.9	5.52632	2.37368	0	0	0.631579	0.75
pine	2	10:09:00		0.7	-0.154902	24.5	7.63636	6.04762	1.58874	0	0	0.5	0.772727
spruce	2	10:29:00		4.6	0.662758	28	7.43478	6.6	0.834783	0.0476011	0.0476011	0.714286	0.869565
spruce	2	11:22:00		13.9	1.14301	25.5	9.92308	6.8	3.12308	0.0950947	0	0.761905	0.807692
birch	3	12:39:00	20	1.6	0.20412	22.5	7	5.47368	1.52632	0	0	0.6	0.73913
pine	3	12:42:00		8.7	0.939519	26	7.19048	6.7	0.490476	0.149443	0.0499792	0.4	0.666667
spruce	3	12:30:00	20	0.4	-0.39794	31.5	6.3	6.04167	0.258333	0.0499792	0.0499792	0.525	0.65
spruce	3	14:49:00	21.4	7.4	0.869232	23	9.625	6.13636	3.48864	0	0.0950947	0.690476	0.75
birch	4	15:40:00	21.3	3.4	0.531479	24	8.76	6.1	2.66	0	0	0.7	0.88
spruce	4	15:33:00		1	0	19.5	5.05882	5.43478	-0.375959	0	0	0.75	0.470588
spruce	4	12:26:00	19.7	17.7	1.24797	9.5	9.2381	5.80952	3.42857	0.0499792	0.0499792	0.5	0.714286
birch	5	12:05:00	13.3	3.5	0.544068	22	8.04545	5.28571	2.75974	0	0	0.619048	0.909091
pine	5	10:53:00	19.3	1.7	0.230449	27	6.7619	5.94737	0.814536	0	0.0476011	0	0.52381
spruce	5	11:12:00	13.7	2.2	0.342423	12	7.95455	5.68182	2.27273	0	0	0.666667	0.727273
spruce	5	11:27:00	12	7.2	0.857332	22	8.73913	7.56522	1.17391	0	0	0	0.826087
birch	6	11:13:00	19.1	2.8	0.447158	20.5	6.6	5.15	1.45	0	0	0.725	0.6
pine	6	11:13:00	19.1	5.6	0.748188	34	10.2727	7.66667	2.60606	0	0	0.75	0.909091
spruce	6	10:11:00	19	1.2	0.0791812	11	7.90909	5.68182	2.22727	0.0499792	0	0.785714	0.818182
spruce	6	10:49:00	19.2	3.75	0.574031	9.5	10.1739	7.625	2.54891	0	0	0.7	0.73913
pine	7	14:30:00	21.5	1.2	0.0791812	42	5.82609	6.15	-0.323913	0	0	0.727273	0.565217
spruce	7	15:46:00	20.6	4.9	0.690196	18	6.33333	4.2	2.13333	0.0476011	0.0476011	0.547619	0.47619
spruce	7	10:59:00	20.5	8.4	0.924279	15.5	7.69565	4.56522	3.13043	0	0.0454389	0.571429	0.695652
spruce	8	12:15:00	22.6	2.2	0.342423	23.5	5.71429	6.45	-0.735714	0.142376	0.0950947	0.428571	0.619048
spruce	8	13:19:00	19.7	11	1.04139	21	8.09091	5.26087	2.83004	0.235901	0	0.619048	0.818182
birch	9	14:10:00	20.4	14.3	1.15534	11	8.95238	6	2.95238	0	0	0.642857	0.857143
spruce	9	12:03:00	19.9	1.9	0.278754	30.5	8.54545	6.21053	2.33493	0.189343	0.0476011	0.704545	0.727273
spruce	9	13:30:00	20.1	9.2	0.963788	17.5	8.54545	6.07692	2.46853	0.0454389	0	0.809524	1
birch	10	10:14:00	20.1	3.7	0.568202	10.5	10.8182	7.27273	3.54545	0	0	0.675	0.954545
pine	10	09:55:00	19.7	3.1	0.491362	17	9.59091	6.46154	3.12937	0.149443	0	0.738095	0.818182
spruce	10	15:30:00	21.4	1.7	0.230449	24.5	8.20833	5.90476	2.30357	0.0434646	0.0434646	0.782609	0.916667
spruce	10	15:48:00	21.9	10.9	1.03743	21.5	8.33333	6.77273	1.56061	0.0499792	0	0.675	0.761905
birch	11	09:49:00	14.9	9.4	0.973128	16	13.15	9.38889	3.76111	0	0	0.925	0.9
birch	12	10:41:00	17.2	4.1	0.612784	10.5	10.5556	7.625	2.93056	0	0	0.833333	0.944444
pine	12	10:25:00	16.7	4.8	0.681241	23.5	11.15	7.35	3.8	0	0	0.9	0.85
pine	13	12:15:00	17.6	3.6	0.556303	48	10.6	8.95238	1.64762	0	0	0.681818	0.75
pine	14	13:00:00	18	0.5	-0.30103	33	10.0667	7.5	2.56667	0	0	0.764706	0.866667

## Sheet: Survey 2
Date	Site	Type	Tree	Temp	Nest	Distance	Diameter	Height (m)	Direction	Label	Ant replicate	Mass (mg)	Head width (mm)	Gaster length (mm)
2008-06-26	3081	Clear-cut	1	15.9	1	25.8	2.5	1.1	Down	91	D	0.0102	1.58333	2.92
2008-06-26	3081	Clear-cut	1	15.9	1	25.8	2.5	1.1	Down	91	C	0.0085	1.77778	2.52
2008-06-26	3081	Clear-cut	1	15.9	1	25.8	2.5	1.1	Down	91	B	0.0129	1.86111	2.8
2008-06-26	3081	Clear-cut	1	15.9	1	25.8	2.5	1.1	Down	91	A	0.0089	1.52778	2.6
2008-06-26	3081	Clear-cut	1	15.9	1	25.8	2.5	1.1	Down	91	E	0.0123	1.80556	2.6
2008-06-26	3081	Clear-cut	2	17.1	1	5.1	1.1	0.42	Down	87	D	0.009	1.72222	2.52
2008-06-26	3081	Clear-cut	2	17.1	1	5.1	1.1	0.42	Down	87	E	0.0074	1.55556	2.4
2008-06-26	3081	Clear-cut	2	17.1	1	5.1	1.1	0.42	Down	87	A	0.0043	1.27778	2
2008-06-26	3081	Clear-cut	2	17.1	1	5.1	1.1	0.42	Down	87	B	0.0073	1.69444	2.4
2008-06-26	3081	Clear-cut	2	17.1	1	5.1	1.1	0.42	Down	87	C	0.0135	1.80556	2.84
2008-06-27	3081	Clear-cut	3	19.8	2	1.5	2.1	0.95	Down	126	D	0.0088	1.47222	2.64
2008-06-27	3081	Clear-cut	3	19.8	2	1.5	2.1	0.95	Down	126	C	0.0086	1.36111	2.8
2008-06-27	3081	Clear-cut	3	19.8	2	1.5	2.1	0.95	Down	126	E	0.0066	1.55556	2.16
2008-06-27	3081	Clear-cut	3	19.8	2	1.5	2.1	0.95	Down	126	A	0.0115	1.63889	3.2
2008-06-27	3081	Clear-cut	3	19.8	2	1.5	2.1	0.95	Down	126	B	0.0105	1.83333	2.8
2008-06-27	3081	Clear-cut	4	18.8	1	27.5	3.2	1.4	Down	95	A	0.0119	1.72222	3
2008-06-27	3081	Clear-cut	4	18.8	1	27.5	3.2	1.4	Down	95	B	0.0112	1.66667	2.96
2008-06-27	3081	Clear-cut	4	18.8	1	27.5	3.2	1.4	Down	95	C	0.0125	1.83333	2.8
2008-06-27	3081	Clear-cut	4	18.8	1	27.5	3.2	1.4	Down	95	D	0.0061	1.41667	2.24
2008-06-27	3081	Clear-cut	4	18.8	1	27.5	3.2	1.4	Down	95	E	0.0096	1.58333	2.76
2008-06-26	3081	Clear-cut	5	13	1	3.5	1.2	0.59	Down	74	A	0.0072	1.5	2.32
2008-06-26	3081	Clear-cut	5	13	1	3.5	1.2	0.59	Down	74	D	0.0122	1.83333	2.92
2008-06-26	3081	Clear-cut	5	13	1	3.5	1.2	0.59	Down	74	E	0.0125	1.72222	2.8
2008-06-26	3081	Clear-cut	5	13	1	3.5	1.2	0.59	Down	74	C	0.01	1.75	2.6
2008-06-26	3081	Clear-cut	5	13	1	3.5	1.2	0.59	Down	74	B	0.0135	1.69444	3
2008-06-27	3081	Clear-cut	6	18.8	1	25	3.6	1.8	Down	124	E	0.0095	1.41667	2.68
2008-06-27	3081	Clear-cut	6	18.8	1	25	3.6	1.8	Down	124	D	0.0057	1.27778	2.04
2008-06-27	3081	Clear-cut	6	18.8	1	25	3.6	1.8	Down	124	A	0.0049	1.25	2.16
2008-06-27	3081	Clear-cut	6	18.8	1	25	3.6	1.8	Down	124	C	0.0078	1.30556	2.48
2008-06-27	3081	Clear-cut	6	18.8	1	25	3.6	1.8	Down	124	B	0.0085	1.47222	2.48
2008-06-26	3081	Clear-cut	7	14.4	1	25	3.4	1.35	Down	93	C	0.0096	1.69444	2.44
2008-06-26	3081	Clear-cut	7	14.4	1	25	3.4	1.35	Down	93	D	0.0104	1.66667	2.48
2008-06-26	3081	Clear-cut	7	14.4	1	25	3.4	1.35	Down	93	E	0.0077	1.80556	2.36
2008-06-26	3081	Clear-cut	7	14.4	1	25	3.4	1.35	Down	93	A	0.0089	1.66667	2.28
2008-06-26	3081	Clear-cut	7	14.4	1	25	3.4	1.35	Down	93	B	0.0137	1.86111	2.88
2008-06-27	3081	Clear-cut	8	20.2	2	11.5	1.4	0.62	Down	97	E	0.0094	1.44444	2.72
2008-06-27	3081	Clear-cut	8	20.2	2	11.5	1.4	0.62	Down	97	B	0.0137	1.86111	3
2008-06-27	3081	Clear-cut	8	20.2	2	11.5	1.4	0.62	Down	97	A	0.0074	1.41667	2.4
2008-06-27	3081	Clear-cut	8	20.2	2	11.5	1.4	0.62	Down	97	D	0.0132	1.72222	3.12
2008-06-27	3081	Clear-cut	8	20.2	2	11.5	1.4	0.62	Down	97	C	0.0064	1.47222	2.4
2008-06-26	3081	Clear-cut	9	13.8	1	11.6	1.8	0.8	Down	89	C	0.0081	1.61111	2.2
2008-06-26	3081	Clear-cut	9	13.8	1	11.6	1.8	0.8	Down	89	B	0.0106	1.91667	2.72
2008-06-26	3081	Clear-cut	9	13.8	1	11.6	1.8	0.8	Down	89	E	0.0089	1.80556	2.36
2008-06-26	3081	Clear-cut	9	13.8	1	11.6	1.8	0.8	Down	89	A	0.0059	1.55556	2.16
2008-06-26	3081	Clear-cut	9	13.8	1	11.6	1.8	0.8	Down	89	D	0.0048	1.22222	2.16
2008-06-26	3081	Clear-cut	10	13.9	1	27	2.2	1.1	Down	122	C	0.0103	1.52778	2.72
2008-06-26	3081	Clear-cut	10	13.9	1	27	2.2	1.1	Down	122	E	0.0046	1.30556	2.16
2008-06-26	3081	Clear-cut	10	13.9	1	27	2.2	1.1	Down	122	B	0.0143	1.97222	2.84
2008-06-26	3081	Clear-cut	10	13.9	1	27	2.2	1.1	Down	122	D	0.0143	1.72222	3.24
2008-06-26	3081	Clear-cut	10	13.9	1	27	2.2	1.1	Down	122	A	0.0105	1.75	2.72
2008-06-19	4465	Clear-cut	1	13	1	1	5.4	2.07	Down	23	B	0.0088	1.66667	2.8
2008-06-19	4465	Clear-cut	1	13	1	1	5.4	2.07	Down	23	A	0.0055	1.38889	2.08
2008-06-19	4465	Clear-cut	1	13	1	1	5.4	2.07	Down	23	C	0.0058	1.52778	2.2
2008-06-19	4465	Clear-cut	1	13	1	1	5.4	2.07	Down	23	D	0.0078	1.52778	2.28
2008-06-19	4465	Clear-cut	1	13	1	1	5.4	2.07	Down	23	E	0.0137	1.77778	3.2
2008-06-19	4465	Clear-cut	3	13	2	0.2	11.9	6	Down	7	A	0.0103	1.72222	2.4
2008-06-19	4465	Clear-cut	3	13	2	0.2	11.9	6	Down	7	C	0.0061	1.47222	1.92
2008-06-19	4465	Clear-cut	3	13	2	0.2	11.9	6	Down	7	B	0.0067	1.44444	2.2
2008-06-19	4465	Clear-cut	3	13	2	0.2	11.9	6	Down	7	D	0.0084	1.72222	2.48
2008-06-19	4465	Clear-cut	3	13	2	0.2	11.9	6	Down	7	E	0.0063	1.47222	2.24
2008-06-19	4465	Clear-cut	4	13	1	35.9	11.5	6	Down	32	D	0.0062	1.27778	2.36
2008-06-19	4465	Clear-cut	4	13	1	35.9	11.5	6	Down	32	C	0.0071	1.66667	2.48
2008-06-19	4465	Clear-cut	4	13	1	35.9	11.5	6	Down	32	B	0.0107	1.63889	2.96
2008-06-19	4465	Clear-cut	4	13	1	35.9	11.5	6	Down	32	A	0.0119	1.69444	2.92
2008-06-19	4465	Clear-cut	4	13	1	35.9	11.5	6	Down	32	E	0.0102	1.55556	2.76
2008-06-19	4465	Clear-cut	6	13	1	32.6	13.9	6	Down	34	C	0.0111	1.69444	2.84
2008-06-19	4465	Clear-cut	6	13	1	32.6	13.9	6	Down	34	E	0.011	1.41667	3
2008-06-19	4465	Clear-cut	6	13	1	32.6	13.9	6	Down	34	B	0.0181	1.94444	3.56
2008-06-19	4465	Clear-cut	6	13	1	32.6	13.9	6	Down	34	D	0.0156	2	3.08
2008-06-19	4465	Clear-cut	6	13	1	32.6	13.9	6	Down	34	A	0.0165	1.77778	3.32
2008-06-19	4465	Clear-cut	7	14	1	29.4	2.5	0.75	Down	15	D	0.0082	1.52778	2.44
2008-06-19	4465	Clear-cut	7	14	1	29.4	2.5	0.75	Down	15	A	0.0107	1.72222	2.84
2008-06-19	4465	Clear-cut	7	14	1	29.4	2.5	0.75	Down	15	B	0.0098	1.72222	2.64
2008-06-19	4465	Clear-cut	7	14	1	29.4	2.5	0.75	Down	15	C	0.0096	1.52778	2.48
2008-06-19	4465	Clear-cut	7	14	1	29.4	2.5	0.75	Down	15	E	0.0088	1.63889	2.48
2008-06-19	4465	Clear-cut	8	17	1	15.8	1.5	0.6	Down	37	A	0.0133	1.77778	3.04
2008-06-19	4465	Clear-cut	8	17	1	15.8	1.5	0.6	Down	37	D	0.0129	1.72222	3.28
2008-06-19	4465	Clear-cut	8	17	1	15.8	1.5	0.6	Down	37	E	0.0094	1.5	2.96
2008-06-19	4465	Clear-cut	8	17	1	15.8	1.5	0.6	Down	37	B	0.0062	1.27778	2.64
2008-06-19	4465	Clear-cut	8	17	1	15.8	1.5	0.6	Down	37	C	0.0089	1.55556	2.72
2008-06-19	4465	Clear-cut	10	17	1	15.6	0.6	0.37	Down	39	A	0.0057	1.41667	2.44
2008-06-19	4465	Clear-cut	10	17	1	15.6	0.6	0.37	Down	39	B	0.0146	1.77778	3.36
2008-06-19	4465	Clear-cut	10	17	1	15.6	0.6	0.37	Down	39	D	0.0101	1.61111	2.8
2008-06-19	4465	Clear-cut	10	17	1	15.6	0.6	0.37	Down	39	E	0.0069	1.5	2.68
2008-06-19	4465	Clear-cut	10	17	1	15.6	0.6	0.37	Down	39	C	0.0105	1.61111	2.8
2008-06-19	4465	Clear-cut	11	17	1	27.2	3.2	0.92	Down	19	C	0.0076	1.5	2.4
2008-06-19	4465	Clear-cut	11	17	1	27.2	3.2	0.92	Down	19	A	0.0088	1.58333	2.64
2008-06-19	4465	Clear-cut	11	17	1	27.2	3.2	0.92	Down	19	B	0.0107	1.66667	3
2008-06-19	4465	Clear-cut	11	17	1	27.2	3.2	0.92	Down	19	D	0.0064	1.36111	2.44
2008-06-19	4465	Clear-cut	11	17	1	27.2	3.2	0.92	Down	19	E	0.0063	1.55556	2.36
2008-06-19	4465	Clear-cut	13	17	1	25.8	3.3	1.05	Down	23	B	0.0088	1.66667	2.8
2008-06-19	4465	Clear-cut	13	17	1	25.8	3.3	1.05	Down	23	A	0.0055	1.38889	2.08
2008-06-19	4465	Clear-cut	13	17	1	25.8	3.3	1.05	Down	23	C	0.0058	1.52778	2.2
2008-06-19	4465	Clear-cut	13	17	1	25.8	3.3	1.05	Down	23	D	0.0078	1.52778	2.28
2008-06-19	4465	Clear-cut	13	17	1	25.8	3.3	1.05	Down	23	E	0.0137	1.77778	3.2
2008-07-03	5498	Clear-cut	1	22.8	1	3.6	11.3	6	Down	1007	D	0.0091	1.69444	2.52
2008-07-03	5498	Clear-cut	1	22.8	1	3.6	11.3	6	Down	1007	C	0.0119	1.83333	2.72
2008-07-03	5498	Clear-cut	1	22.8	1	3.6	11.3	6	Down	1007	B	0.0097	1.72222	2.56
2008-07-03	5498	Clear-cut	1	22.8	1	3.6	11.3	6	Down	1007	A	0.01	1.91667	2.56
2008-07-03	5498	Clear-cut	1	22.8	1	3.6	11.3	6	Down	1007	E	0.0104	1.88889	2.56
2008-07-03	5498	Clear-cut	2	22.4	1	3.3	9	4.5	Down	1003	A	0.0068	1.66667	2.52
2008-07-03	5498	Clear-cut	2	22.4	1	3.3	9	4.5	Down	1003	B	0.01	1.75	2.6
2008-07-03	5498	Clear-cut	2	22.4	1	3.3	9	4.5	Down	1003	C	0.011	1.58333	2.8
2008-07-03	5498	Clear-cut	2	22.4	1	3.3	9	4.5	Down	1003	D	0.0125	1.86111	2.8
2008-07-03	5498	Clear-cut	2	22.4	1	3.3	9	4.5	Down	1003	E	0.0111	1.80556	2.76
2008-07-03	5498	Clear-cut	3	23.2	1	4.7	8.6	4.5	Down	1005	A	0.0117	1.83333	2.68
2008-07-03	5498	Clear-cut	3	23.2	1	4.7	8.6	4.5	Down	1005	B	0.011	1.80556	2.84
2008-07-03	5498	Clear-cut	3	23.2	1	4.7	8.6	4.5	Down	1005	C	0.0083	1.72222	2.52
2008-07-03	5498	Clear-cut	3	23.2	1	4.7	8.6	4.5	Down	1005	D	0.0092	1.66667	2.48
2008-07-03	5498	Clear-cut	3	23.2	1	4.7	8.6	4.5	Down	1005	E	0.0133	1.94444	2.88
2008-07-03	5498	Clear-cut	4	24	2	9.6	2	1.1	Down	1077	E	0.0071	1.27778	2.6
2008-07-03	5498	Clear-cut	4	24	2	9.6	2	1.1	Down	1077	D	0.0074	1.72222	2.52
2008-07-03	5498	Clear-cut	4	24	2	9.6	2	1.1	Down	1077	C	0.0098	1.86111	2.64
2008-07-03	5498	Clear-cut	4	24	2	9.6	2	1.1	Down	1077	B	0.0087	1.41667	2.56
2008-07-03	5498	Clear-cut	4	24	2	9.6	2	1.1	Down	1077	A	0.0078	1.52778	2.68
2008-07-03	5498	Clear-cut	5	23.4	1	13.3	2.2	1	Down	1078	A	0.0037	1.30556	1.84
2008-07-03	5498	Clear-cut	5	23.4	1	13.3	2.2	1	Down	1078	E	0.0033	1.25	1.88
2008-07-03	5498	Clear-cut	5	23.4	1	13.3	2.2	1	Down	1078	D	0.0069	1.72222	2.48
2008-07-03	5498	Clear-cut	5	23.4	1	13.3	2.2	1	Down	1078	C	0.013	1.94444	2.76
2008-07-03	5498	Clear-cut	5	23.4	1	13.3	2.2	1	Down	1078	B	0.0072	1.72222	2.16
2008-07-03	5498	Clear-cut	6	23.2	1	15.8	2.4	1.2	Down	1012	B	0.0052	1.44444	2.2
2008-07-03	5498	Clear-cut	6	23.2	1	15.8	2.4	1.2	Down	1012	C	0.0052	1.5	2.08
2008-07-03	5498	Clear-cut	6	23.2	1	15.8	2.4	1.2	Down	1012	A	0.0115	1.94444	2.64
2008-07-03	5498	Clear-cut	6	23.2	1	15.8	2.4	1.2	Down	1012	E	0.0119	1.83333	2.84
2008-07-03	5498	Clear-cut	6	23.2	1	15.8	2.4	1.2	Down	1012	D	0.005	1.41667	2.16
2008-07-03	5498	Clear-cut	7	24.9	1	12	2.8	0.75	Down	1010	A	0.0082	1.75	2.52
2008-07-03	5498	Clear-cut	7	24.9	1	12	2.8	0.75	Down	1010	B	0.0046	1.38889	1.96
2008-07-03	5498	Clear-cut	7	24.9	1	12	2.8	0.75	Down	1010	C	0.0129	1.80556	3.04
2008-07-03	5498	Clear-cut	7	24.9	1	12	2.8	0.75	Down	1010	E	0.0112	1.94444	2.76
2008-07-03	5498	Clear-cut	7	24.9	1	12	2.8	0.75	Down	1010	D	0.0085	1.66667	2.32
2008-07-03	5498	Clear-cut	8	23.2	1	24.9	1.5	0.8	Down	1014	E	0.0098	1.58333	2.92
2008-07-03	5498	Clear-cut	8	23.2	1	24.9	1.5	0.8	Down	1014	A	0.0158	2.02778	3.12
2008-07-03	5498	Clear-cut	8	23.2	1	24.9	1.5	0.8	Down	1014	B	0.0121	1.69444	3
2008-07-03	5498	Clear-cut	8	23.2	1	24.9	1.5	0.8	Down	1014	C	0.013	1.91667	2.92
2008-07-03	5498	Clear-cut	8	23.2	1	24.9	1.5	0.8	Down	1014	D	0.0117	1.52778	3.24
2008-07-03	5498	Clear-cut	9	24.8	1	14.7	2.3	1.1	Down	1017	A	0.0096	1.77778	2.56
2008-07-03	5498	Clear-cut	9	24.8	1	14.7	2.3	1.1	Down	1017	D	0.0072	1.66667	2.4
2008-07-03	5498	Clear-cut	9	24.8	1	14.7	2.3	1.1	Down	1017	E	0.0063	1.47222	2.36
2008-07-03	5498	Clear-cut	9	24.8	1	14.7	2.3	1.1	Down	1017	C	0.0058	1.30556	2.16
2008-07-03	5498	Clear-cut	9	24.8	1	14.7	2.3	1.1	Down	1017	B	0.0158	1.80556	3.24
2008-07-03	5498	Clear-cut	10	22.5	3	3.2	12.2	6	Down	1080	D	0.0056	1.16667	2.32
2008-07-03	5498	Clear-cut	10	22.5	3	3.2	12.2	6	Down	1080	C	0.0059	1.25	2.4
2008-07-03	5498	Clear-cut	10	22.5	3	3.2	12.2	6	Down	1080	E	0.0112	1.55556	3.08
2008-07-03	5498	Clear-cut	10	22.5	3	3.2	12.2	6	Down	1080	A	0.0086	1.52778	2.72
2008-07-03	5498	Clear-cut	10	22.5	3	3.2	12.2	6	Down	1080	B	0.0071	1.27778	2.52
2008-07-04	CC4	Clear-cut	1	19.3	1	1.3	4.2	2.4	Down	1034	A	0.0078	1.55556	2.48
2008-07-04	CC4	Clear-cut	1	19.3	1	1.3	4.2	2.4	Down	1034	B	0.0047	1.30556	2.28
2008-07-04	CC4	Clear-cut	1	19.3	1	1.3	4.2	2.4	Down	1034	C	0.0044	1.30556	1.92
2008-07-04	CC4	Clear-cut	1	19.3	1	1.3	4.2	2.4	Down	1034	D	0.0119	1.66667	2.8
2008-07-04	CC4	Clear-cut	1	19.3	1	1.3	4.2	2.4	Down	1034	E	0.0062	1.25	2.28
2008-07-04	CC4	Clear-cut	2	27.9	1	8.7	8	2.9	Down	1028	B	0.0063	1.47222	2.2
2008-07-04	CC4	Clear-cut	2	27.9	1	8.7	8	2.9	Down	1028	A	0.0186	2	3.36
2008-07-04	CC4	Clear-cut	2	27.9	1	8.7	8	2.9	Down	1028	D	0.0079	1.41667	2.52
2008-07-04	CC4	Clear-cut	2	27.9	1	8.7	8	2.9	Down	1028	E	0.0055	1.5	2.24
2008-07-04	CC4	Clear-cut	2	27.9	1	8.7	8	2.9	Down	1028	C	0.0109	1.77778	2.72
2008-07-04	CC4	Clear-cut	3	25.3	1	8.1	4.9	1.4	Down	1030	D	0.0086	1.55556	2.64
2008-07-04	CC4	Clear-cut	3	25.3	1	8.1	4.9	1.4	Down	1030	E	0.0034	1.25	1.96
2008-07-04	CC4	Clear-cut	3	25.3	1	8.1	4.9	1.4	Down	1030	A	0.014	1.69444	3.2
2008-07-04	CC4	Clear-cut	3	25.3	1	8.1	4.9	1.4	Down	1030	B	0.0045	1.30556	1.96
2008-07-04	CC4	Clear-cut	3	25.3	1	8.1	4.9	1.4	Down	1030	C	0.0073	1.30556	2.28
2008-07-04	CC4	Clear-cut	4	23.6	1	9.3	6	2.2	Down	1032	D	0.0073	1.36111	2.68
2008-07-04	CC4	Clear-cut	4	23.6	1	9.3	6	2.2	Down	1032	C	0.0042	1.11111	2.08
2008-07-04	CC4	Clear-cut	4	23.6	1	9.3	6	2.2	Down	1032	E	0.0127	1.86111	2.92
2008-07-04	CC4	Clear-cut	4	23.6	1	9.3	6	2.2	Down	1032	A	0.0159	1.91667	3.28
2008-07-04	CC4	Clear-cut	4	23.6	1	9.3	6	2.2	Down	1032	B	0.0076	1.38889	2.4
2008-07-04	CC4	Clear-cut	5	19	1	15.8	5.7	1.6	Down	1089	E	0.0132	1.75	2.96
2008-07-04	CC4	Clear-cut	5	19	1	15.8	5.7	1.6	Down	1089	D	0.0052	1.25	2.28
2008-07-04	CC4	Clear-cut	5	19	1	15.8	5.7	1.6	Down	1089	A	0.0082	1.41667	2.8
2008-07-04	CC4	Clear-cut	5	19	1	15.8	5.7	1.6	Down	1089	C	0.0075	1.66667	2.4
2008-07-04	CC4	Clear-cut	5	19	1	15.8	5.7	1.6	Down	1089	B	0.0065	1.25	2.28
2008-07-04	CC4	Clear-cut	6	23.1	1	22.9	9.2	3	Down	1086	C	0.0096	1.58333	2.6
2008-07-04	CC4	Clear-cut	6	23.1	1	22.9	9.2	3	Down	1086	D	0.0065	1.33333	2.4
2008-07-04	CC4	Clear-cut	6	23.1	1	22.9	9.2	3	Down	1086	A	0.0098	1.66667	2.64
2008-07-04	CC4	Clear-cut	6	23.1	1	22.9	9.2	3	Down	1086	E	0.0052	1.52778	2
2008-07-04	CC4	Clear-cut	6	23.1	1	22.9	9.2	3	Down	1086	B	0.0124	1.75	2.8
2008-07-04	CC4	Clear-cut	7	19.4	1	16.9	2	1.3	Down	1056	C	0.0055	1.36111	2.2
2008-07-04	CC4	Clear-cut	7	19.4	1	16.9	2	1.3	Down	1056	B	0.0119	1.52778	2.84
2008-07-04	CC4	Clear-cut	7	19.4	1	16.9	2	1.3	Down	1056	A	0.0078	1.5	2.44
2008-07-04	CC4	Clear-cut	7	19.4	1	16.9	2	1.3	Down	1056	E	0.0123	1.61111	2.84
2008-07-04	CC4	Clear-cut	7	19.4	1	16.9	2	1.3	Down	1056	D	0.0166	1.88889	3.16
2008-07-04	CC4	Clear-cut	8	18.7	1	7.5	1	0.6	Down	1037	C	0.008	1.75	2.44
2008-07-04	CC4	Clear-cut	8	18.7	1	7.5	1	0.6	Down	1037	B	0.007	1.38889	2.64
2008-07-04	CC4	Clear-cut	8	18.7	1	7.5	1	0.6	Down	1037	D	0.0083	1.52778	2.64
2008-07-04	CC4	Clear-cut	8	18.7	1	7.5	1	0.6	Down	1037	E	0.0038	1.16667	1.92
2008-07-04	CC4	Clear-cut	8	18.7	1	7.5	1	0.6	Down	1037	A	0.01	1.86111	2.56
2008-07-04	CC4	Clear-cut	9	26.1	1	1.6	17.5	7.5	Down	1084	B	0.0048	1.16667	2.48
2008-07-04	CC4	Clear-cut	9	26.1	1	1.6	17.5	7.5	Down	1084	C	0.0086	1.44444	2.48
2008-07-04	CC4	Clear-cut	9	26.1	1	1.6	17.5	7.5	Down	1084	A	0.0042	1.25	1.88
2008-07-04	CC4	Clear-cut	9	26.1	1	1.6	17.5	7.5	Down	1084	D	0.0048	1.38889	2.16
2008-07-04	CC4	Clear-cut	9	26.1	1	1.6	17.5	7.5	Down	1084	E	0.0108	1.47222	3.12
2008-07-04	CC4	Clear-cut	10	18.3	1	3.9	1.5	0.7	Down	1039	A	0.0066	1.47222	2.08
2008-07-04	CC4	Clear-cut	10	18.3	1	3.9	1.5	0.7	Down	1039	B	0.0049	1.22222	1.88
2008-07-04	CC4	Clear-cut	10	18.3	1	3.9	1.5	0.7	Down	1039	E	0.0063	1.41667	2.12
2008-07-04	CC4	Clear-cut	10	18.3	1	3.9	1.5	0.7	Down	1039	D	0.0051	1.38889	2.08
2008-07-04	CC4	Clear-cut	10	18.3	1	3.9	1.5	0.7	Down	1039	C	0.007	1.5	2.24
2008-06-27	4763	Mature	1	14.8	1	2.6	17.2	14	Down	110	B	0.008	1.66667	2.44
2008-06-27	4763	Mature	1	14.8	1	2.6	17.2	14	Down	110	D	0.0118	1.69444	2.84
2008-06-27	4763	Mature	1	14.8	1	2.6	17.2	14	Down	110	E	0.0123	1.69444	2.92
2008-06-27	4763	Mature	1	14.8	1	2.6	17.2	14	Down	110	A	0.0082	1.66667	2.4
2008-06-27	4763	Mature	1	14.8	1	2.6	17.2	14	Down	110	C	0.0079	1.80556	2.56
2008-06-27	4763	Mature	2	14.9	1	20.3	36	22	Down	108	E	0.0122	1.63889	3
2008-06-27	4763	Mature	2	14.9	1	20.3	36	22	Down	108	A	0.0101	1.72222	2.6
2008-06-27	4763	Mature	2	14.9	1	20.3	36	22	Down	108	B	0.0128	1.83333	2.64
2008-06-27	4763	Mature	2	14.9	1	20.3	36	22	Down	108	C	0.0214	2	3.88
2008-06-27	4763	Mature	2	14.9	1	20.3	36	22	Down	108	D	0.0099	1.69444	2.52
2008-06-27	4763	Mature	3	15.4	1	19	26.2	17	Down	156	B	0.0119	1.80556	2.92
2008-06-27	4763	Mature	3	15.4	1	19	26.2	17	Down	156	A	0.0123	1.66667	3.2
2008-06-27	4763	Mature	3	15.4	1	19	26.2	17	Down	156	C	0.0129	1.75	3
2008-06-27	4763	Mature	3	15.4	1	19	26.2	17	Down	156	D	0.0107	1.61111	3
2008-06-27	4763	Mature	3	15.4	1	19	26.2	17	Down	156	E	0.0112	1.55556	3
2008-06-27	4763	Mature	4	15.6	1	17.3	39.7	24	Down	160	B	0.0146	1.75	3.16
2008-06-27	4763	Mature	4	15.6	1	17.3	39.7	24	Down	160	A	0.0116	1.80556	2.76
2008-06-27	4763	Mature	4	15.6	1	17.3	39.7	24	Down	160	E	0.0125	1.72222	3
2008-06-27	4763	Mature	4	15.6	1	17.3	39.7	24	Down	160	C	0.004	1.36111	1.96
2008-06-27	4763	Mature	4	15.6	1	17.3	39.7	24	Down	160	D	0.0115	1.77778	2.6
2008-06-27	4763	Mature	5	14.9	1	8.5	38.7	24	Down	158	D	0.0126	1.55556	3.2
2008-06-27	4763	Mature	5	14.9	1	8.5	38.7	24	Down	158	C	0.0105	1.55556	2.56
2008-06-27	4763	Mature	5	14.9	1	8.5	38.7	24	Down	158	B	0.0101	1.94444	2.88
2008-06-27	4763	Mature	5	14.9	1	8.5	38.7	24	Down	158	A	0.0086	1.80556	2.72
2008-06-27	4763	Mature	5	14.9	1	8.5	38.7	24	Down	158	E	0.0135	1.75	3.2
2008-06-27	4763	Mature	6	14.8	1	21	32.2	22	Down	106	C	0.0175	1.83333	3.48
2008-06-27	4763	Mature	6	14.8	1	21	32.2	22	Down	106	B	0.0166	1.80556	3.4
2008-06-27	4763	Mature	6	14.8	1	21	32.2	22	Down	106	D	0.0109	1.55556	2.88
2008-06-27	4763	Mature	6	14.8	1	21	32.2	22	Down	106	E	0.0116	1.66667	2.8
2008-06-27	4763	Mature	6	14.8	1	21	32.2	22	Down	106	A	0.012	1.63889	3.24
2008-06-27	4763	Mature	7	15.1	2	15.5	34	23	Down	164	D	0.0065	1.58333	2.24
2008-06-27	4763	Mature	7	15.1	2	15.5	34	23	Down	164	A	0.0119	1.72222	3
2008-06-27	4763	Mature	7	15.1	2	15.5	34	23	Down	164	E	0.0078	1.25	2.64
2008-06-27	4763	Mature	7	15.1	2	15.5	34	23	Down	164	C	0.009	1.75	2.56
2008-06-27	4763	Mature	7	15.1	2	15.5	34	23	Down	164	B	0.0079	1.75	2.28
2008-06-27	4763	Mature	8	15.4	1	18.9	27	20	Down	154	A	0.0125	1.72222	2.96
2008-06-27	4763	Mature	8	15.4	1	18.9	27	20	Down	154	E	0.014	1.94444	2.96
2008-06-27	4763	Mature	8	15.4	1	18.9	27	20	Down	154	B	0.0174	1.97222	3.32
2008-06-27	4763	Mature	8	15.4	1	18.9	27	20	Down	154	C	0.0116	1.58333	2.92
2008-06-27	4763	Mature	8	15.4	1	18.9	27	20	Down	154	D	0.013	1.83333	3.08
2008-06-27	4763	Mature	9	14.8	1	17.5	16.6	15	Down	112	E	0.0108	1.75	2.6
2008-06-27	4763	Mature	9	14.8	1	17.5	16.6	15	Down	112	D	0.0126	1.72222	2.64
2008-06-27	4763	Mature	9	14.8	1	17.5	16.6	15	Down	112	C	0.0163	1.88889	3.2
2008-06-27	4763	Mature	9	14.8	1	17.5	16.6	15	Down	112	B	0.0141	1.83333	2.8
2008-06-27	4763	Mature	9	14.8	1	17.5	16.6	15	Down	112	A	0.0182	1.97222	3.64
2008-06-27	4763	Mature	10	14.8	1	20	25.1	17	Down	162	E	0.0141	1.80556	3.12
2008-06-27	4763	Mature	10	14.8	1	20	25.1	17	Down	162	B	0.0136	1.80556	3.08
2008-06-27	4763	Mature	10	14.8	1	20	25.1	17	Down	162	C	0.0143	1.86111	3.08
2008-06-27	4763	Mature	10	14.8	1	20	25.1	17	Down	162	A	0.0135	1.66667	3.16
2008-06-27	4763	Mature	10	14.8	1	20	25.1	17	Down	162	D	0.0102	1.80556	2.72
2008-07-01	5982	Mature	2	18.4	1	5.7	31	17	Down	43	B	0.0115	1.83333	2.72
2008-07-01	5982	Mature	2	18.4	1	5.7	31	17	Down	43	C	0.0079	1.66667	2.2
2008-07-01	5982	Mature	2	18.4	1	5.7	31	17	Down	43	A	0.0083	1.72222	2.28
2008-07-01	5982	Mature	2	18.4	1	5.7	31	17	Down	43	E	0.0081	1.66667	2.4
2008-07-01	5982	Mature	2	18.4	1	5.7	31	17	Down	43	D	0.0054	1.55556	2.04
2008-07-01	5982	Mature	3	17.2	1	13.8	41	19	Down	45	D	0.0087	1.77778	2.4
2008-07-01	5982	Mature	3	17.2	1	13.8	41	19	Down	45	C	0.0078	1.38889	2.6
2008-07-01	5982	Mature	3	17.2	1	13.8	41	19	Down	45	B	0.0086	1.55556	2.24
2008-07-01	5982	Mature	3	17.2	1	13.8	41	19	Down	45	A	0.0088	1.44444	2.48
2008-07-01	5982	Mature	3	17.2	1	13.8	41	19	Down	45	E	0.0078	1.41667	2.4
2008-07-01	5982	Mature	4	16.6	3	19.2	33	18.5	Down	47	E	0.0095	1.55556	2.68
2008-07-01	5982	Mature	4	16.6	3	19.2	33	18.5	Down	47	B	0.0078	1.30556	2.8
2008-07-01	5982	Mature	4	16.6	3	19.2	33	18.5	Down	47	A	0.0083	1.66667	2.44
2008-07-01	5982	Mature	4	16.6	3	19.2	33	18.5	Down	47	C	0.0082	1.61111	2.48
2008-07-01	5982	Mature	4	16.6	3	19.2	33	18.5	Down	47	D	0.0074	1.66667	2.4
2008-07-01	5982	Mature	5	18.5	1	3.5	34	17	Down	48	E	0.0088	1.38889	2.64
2008-07-01	5982	Mature	5	18.5	1	3.5	34	17	Down	48	A	0.0074	1.27778	2.44
2008-07-01	5982	Mature	5	18.5	1	3.5	34	17	Down	48	B	0.0072	1.41667	2.4
2008-07-01	5982	Mature	5	18.5	1	3.5	34	17	Down	48	D	0.0046	1.41667	2.12
2008-07-01	5982	Mature	5	18.5	1	3.5	34	17	Down	48	C	0.0067	1.61111	2.48
2008-07-01	5982	Mature	6	17.1	1	12.7	15.5	10.5	Down	55	B	0.0058	1.47222	2.4
2008-07-01	5982	Mature	6	17.1	1	12.7	15.5	10.5	Down	55	C	0.0139	1.75	3
2008-07-01	5982	Mature	6	17.1	1	12.7	15.5	10.5	Down	55	D	0.0137	1.69444	3.12
2008-07-01	5982	Mature	6	17.1	1	12.7	15.5	10.5	Down	55	E	0.0111	1.72222	2.64
2008-07-01	5982	Mature	6	17.1	1	12.7	15.5	10.5	Down	55	A	0.0112	1.58333	3.04
2008-07-01	5982	Mature	7	17.1	2	7	21	15	Down	54	C	0.0064	1.33333	2.16
2008-07-01	5982	Mature	7	17.1	2	7	21	15	Down	54	B	0.0068	1.58333	2.68
2008-07-01	5982	Mature	7	17.1	2	7	21	15	Down	54	E	0.0057	1.16667	2.4
2008-07-01	5982	Mature	7	17.1	2	7	21	15	Down	54	D	0.0057	1.27778	2.28
2008-07-01	5982	Mature	7	17.1	2	7	21	15	Down	54	A	0.0087	1.47222	2.8
2008-07-01	5982	Mature	8	16.9	1	13.6	37	20.5	Down	52	B	0.009	1.5	2.76
2008-07-01	5982	Mature	8	16.9	1	13.6	37	20.5	Down	52	A	0.0047	1.38889	2.04
2008-07-01	5982	Mature	8	16.9	1	13.6	37	20.5	Down	52	C	0.0103	1.52778	2.8
2008-07-01	5982	Mature	8	16.9	1	13.6	37	20.5	Down	52	D	0.0095	1.52778	2.8
2008-07-01	5982	Mature	8	16.9	1	13.6	37	20.5	Down	52	E	0.0055	1.47222	2.16
2008-07-01	5982	Mature	9	17	1	18.9	21	13.5	Down	172	D	0.0087	1.47222	2.44
2008-07-01	5982	Mature	9	17	1	18.9	21	13.5	Down	172	C	0.0076	1.30556	2.56
2008-07-01	5982	Mature	9	17	1	18.9	21	13.5	Down	172	B	0.0071	1.55556	2.24
2008-07-01	5982	Mature	9	17	1	18.9	21	13.5	Down	172	A	0.0074	1.38889	2.56
2008-07-01	5982	Mature	9	17	1	18.9	21	13.5	Down	172	E	0.0037	1.16667	1.6
2008-07-01	5982	Mature	10	16.7	1	28	41	19	Down	174	A	0.0076	1.66667	2.24
2008-07-01	5982	Mature	10	16.7	1	28	41	19	Down	174	B	0.008	1.41667	2.4
2008-07-01	5982	Mature	10	16.7	1	28	41	19	Down	174	C	0.0084	1.52778	2.4
2008-07-01	5982	Mature	10	16.7	1	28	41	19	Down	174	D	0.0081	1.75	2.48
2008-07-01	5982	Mature	10	16.7	1	28	41	19	Down	174	E	0.006	1.41667	2.16
2008-07-07	7676	Mature	1	16.7	1	1.5	40.4	22	Down	1091	C	0.0112	1.61111	2.84
2008-07-07	7676	Mature	1	16.7	1	1.5	40.4	22	Down	1091	B	0.0044	1.13889	2.12
2008-07-07	7676	Mature	1	16.7	1	1.5	40.4	22	Down	1091	A	0.006	1.27778	2.4
2008-07-07	7676	Mature	1	16.7	1	1.5	40.4	22	Down	1091	D	0.009	1.55556	2.68
2008-07-07	7676	Mature	1	16.7	1	1.5	40.4	22	Down	1091	E	0.0051	1.11111	2.2
2008-07-07	7676	Mature	2	16.1	1	2.2	28	19.5	Down	1095	A	0.0056	1.13889	2.2
2008-07-07	7676	Mature	2	16.1	1	2.2	28	19.5	Down	1095	B	0.0104	1.55556	2.72
2008-07-07	7676	Mature	2	16.1	1	2.2	28	19.5	Down	1095	C	0.0065	1.27778	2.84
2008-07-07	7676	Mature	2	16.1	1	2.2	28	19.5	Down	1095	D	0.0077	1.41667	2.56
2008-07-07	7676	Mature	2	16.1	1	2.2	28	19.5	Down	1095	E	0.0057	1.38889	2.04
2008-07-07	7676	Mature	3	15.8	1	4.8	30.3	20.5	Down	1144	E	0.0119	1.66667	2.92
2008-07-07	7676	Mature	3	15.8	1	4.8	30.3	20.5	Down	1144	A	0.0148	1.75	3.28
2008-07-07	7676	Mature	3	15.8	1	4.8	30.3	20.5	Down	1144	B	0.0101	1.47222	2.76
2008-07-07	7676	Mature	3	15.8	1	4.8	30.3	20.5	Down	1144	D	0.0085	1.27778	2.56
2008-07-07	7676	Mature	3	15.8	1	4.8	30.3	20.5	Down	1144	C	0.0076	1.38889	2.72
2008-07-07	7676	Mature	4	15.7	1	6.3	37.1	19	Down	1093	D	0.01	1.63889	2.56
2008-07-07	7676	Mature	4	15.7	1	6.3	37.1	19	Down	1093	A	0.0045	1.13889	1.96
2008-07-07	7676	Mature	4	15.7	1	6.3	37.1	19	Down	1093	C	0.0063	1.27778	2.28
2008-07-07	7676	Mature	4	15.7	1	6.3	37.1	19	Down	1093	E	0.0049	1.38889	1.72
2008-07-07	7676	Mature	4	15.7	1	6.3	37.1	19	Down	1093	B	0.0071	1.63889	2.2
2008-07-07	7676	Mature	6	15	1	17.2	28.5	16	Down	1107	A	0.0157	1.83333	3.28
2008-07-07	7676	Mature	6	15	1	17.2	28.5	16	Down	1107	B	0.007	1.44444	2.4
2008-07-07	7676	Mature	6	15	1	17.2	28.5	16	Down	1107	C	0.0085	1.47222	2.68
2008-07-07	7676	Mature	6	15	1	17.2	28.5	16	Down	1107	D	0.0104	1.41667	3
2008-07-07	7676	Mature	6	15	1	17.2	28.5	16	Down	1107	E	0.012	1.66667	2.96
2008-07-07	7676	Mature	7	15.1	2	8.6	42.6	17	Down	1105	A	0.0059	1.38889	2.2
2008-07-07	7676	Mature	7	15.1	2	8.6	42.6	17	Down	1105	B	0.012	1.66667	3.08
2008-07-07	7676	Mature	7	15.1	2	8.6	42.6	17	Down	1105	C	0.0063	1.36111	2.4
2008-07-07	7676	Mature	7	15.1	2	8.6	42.6	17	Down	1105	D	0.0096	1.41667	2.84
2008-07-07	7676	Mature	7	15.1	2	8.6	42.6	17	Down	1105	E	0.0094	1.55556	2.8
2008-07-07	7676	Mature	8	16.6	1	12.7	20.6	12	Down	1099	A	0.0095	1.52778	2.84
2008-07-07	7676	Mature	8	16.6	1	12.7	20.6	12	Down	1099	C	0.0063	1.52778	2.4
2008-07-07	7676	Mature	8	16.6	1	12.7	20.6	12	Down	1099	D	0.009	1.5	2.6
2008-07-07	7676	Mature	8	16.6	1	12.7	20.6	12	Down	1099	E	0.0073	1.38889	2.6
2008-07-07	7676	Mature	8	16.6	1	12.7	20.6	12	Down	1099	B	0.0101	1.55556	2.8
2008-07-07	7676	Mature	9	17.4	2	1.6	45.1	21	Down	1103	A	0.005	1.16667	2.32
2008-07-07	7676	Mature	9	17.4	2	1.6	45.1	21	Down	1103	D	0.0119	1.58333	2.8
2008-07-07	7676	Mature	9	17.4	2	1.6	45.1	21	Down	1103	C	0.0136	1.72222	2.84
2008-07-07	7676	Mature	9	17.4	2	1.6	45.1	21	Down	1103	B	0.0048	1.38889	2.28
2008-07-07	7676	Mature	9	17.4	2	1.6	45.1	21	Down	1103	E	0.0057	1.52778	2.16
2008-07-07	7676	Mature	10	17.9	2	12	35.4	14.5	Down	1097	B	0.0105	1.66667	2.84
2008-07-07	7676	Mature	10	17.9	2	12	35.4	14.5	Down	1097	E	0.011	1.44444	2.92
2008-07-07	7676	Mature	10	17.9	2	12	35.4	14.5	Down	1097	D	0.0122	1.55556	3.16
2008-07-07	7676	Mature	10	17.9	2	12	35.4	14.5	Down	1097	C	0.0095	1.47222	2.84
2008-07-07	7676	Mature	10	17.9	2	12	35.4	14.5	Down	1097	A	0.0111	1.52778	3.2
2008-06-27	6099N	Mature	1	17.3	1	2.3	13.1	13	Down	128	E	0.0063	1.47222	2.16
2008-06-27	6099N	Mature	1	17.3	1	2.3	13.1	13	Down	128	D	0.0087	1.5	2.6
2008-06-27	6099N	Mature	1	17.3	1	2.3	13.1	13	Down	128	C	0.0102	1.44444	3
2008-06-27	6099N	Mature	1	17.3	1	2.3	13.1	13	Down	128	B	0.0038	1.27778	2
2008-06-27	6099N	Mature	1	17.3	1	2.3	13.1	13	Down	128	A	0.0089	1.63889	2.6
2008-06-27	6099N	Mature	2	16.9	1	19.4	22.7	17	Down	132	D	0.0138	1.66667	3.4
2008-06-27	6099N	Mature	2	16.9	1	19.4	22.7	17	Down	132	A	0.0093	1.88889	2.88
2008-06-27	6099N	Mature	2	16.9	1	19.4	22.7	17	Down	132	E	0.0075	1.38889	2.76
2008-06-27	6099N	Mature	2	16.9	1	19.4	22.7	17	Down	132	C	0.0059	1.52778	2.36
2008-06-27	6099N	Mature	2	16.9	1	19.4	22.7	17	Down	132	B	0.0127	1.61111	3.24
2008-06-27	6099N	Mature	3	16.2	1	5.5	18.2	14.5	Down	130	E	0.0071	1.55556	2.28
2008-06-27	6099N	Mature	3	16.2	1	5.5	18.2	14.5	Down	130	D	0.0043	1.25	2.16
2008-06-27	6099N	Mature	3	16.2	1	5.5	18.2	14.5	Down	130	C	0.0045	1.30556	2.08
2008-06-27	6099N	Mature	3	16.2	1	5.5	18.2	14.5	Down	130	B	0.0064	1.63889	2.16
2008-06-27	6099N	Mature	3	16.2	1	5.5	18.2	14.5	Down	130	A	0.0092	1.69444	2.8
2008-06-27	6099N	Mature	4	16	1	20.8	26.4	16	Down	138	A	0.0152	1.72222	3.2
2008-06-27	6099N	Mature	4	16	1	20.8	26.4	16	Down	138	B	0.0077	1.41667	2.48
2008-06-27	6099N	Mature	4	16	1	20.8	26.4	16	Down	138	C	0.0132	1.69444	3.2
2008-06-27	6099N	Mature	4	16	1	20.8	26.4	16	Down	138	D	0.0136	1.75	2.88
2008-06-27	6099N	Mature	4	16	1	20.8	26.4	16	Down	138	E	0.0135	1.77778	2.88
2008-06-27	6099N	Mature	5	15.8	1	18.5	38.6	21	Down	102	D	0.0092	1.63889	2.56
2008-06-27	6099N	Mature	5	15.8	1	18.5	38.6	21	Down	102	C	0.0091	1.58333	2.72
2008-06-27	6099N	Mature	5	15.8	1	18.5	38.6	21	Down	102	A	0.0101	1.66667	2.76
2008-06-27	6099N	Mature	5	15.8	1	18.5	38.6	21	Down	102	E	0.0125	1.97222	3.08
2008-06-27	6099N	Mature	5	15.8	1	18.5	38.6	21	Down	102	B	0.0113	1.75	2.8
2008-06-27	6099N	Mature	6	16.2	1	22	61	22	Down	136	C	0.0095	1.55556	2.68
2008-06-27	6099N	Mature	6	16.2	1	22	61	22	Down	136	A	0.0076	1.36111	2.64
2008-06-27	6099N	Mature	6	16.2	1	22	61	22	Down	136	D	0.0127	1.77778	2.88
2008-06-27	6099N	Mature	6	16.2	1	22	61	22	Down	136	E	0.0111	1.55556	3.04
2008-06-27	6099N	Mature	6	16.2	1	22	61	22	Down	136	B	0.0116	1.66667	3.04
2008-06-27	6099N	Mature	7	16.8	1	7.7	25.7	15.5	Down	99	A	0.0052	1.5	2.24
2008-06-27	6099N	Mature	7	16.8	1	7.7	25.7	15.5	Down	99	B	0.0053	1.58333	2.32
2008-06-27	6099N	Mature	7	16.8	1	7.7	25.7	15.5	Down	99	C	0.0078	1.72222	2.24
2008-06-27	6099N	Mature	7	16.8	1	7.7	25.7	15.5	Down	99	D	0.0052	1.47222	2.16
2008-06-27	6099N	Mature	7	16.8	1	7.7	25.7	15.5	Down	99	E	0.0055	1.52778	2.4
2008-06-27	6099N	Mature	8	15.6	1	20.2	15.5	14	Down	152	E	0.0053	1.33333	2.24
2008-06-27	6099N	Mature	8	15.6	1	20.2	15.5	14	Down	152	D	0.01	1.52778	2.96
2008-06-27	6099N	Mature	8	15.6	1	20.2	15.5	14	Down	152	C	0.0119	1.77778	2.88
2008-06-27	6099N	Mature	8	15.6	1	20.2	15.5	14	Down	152	A	0.006	1.27778	2.4
2008-06-27	6099N	Mature	8	15.6	1	20.2	15.5	14	Down	152	B	0.0056	1.66667	2.48
2008-06-27	6099N	Mature	9	16	1	10.3	27	18	Down	134	B	0.0089	1.41667	2.92
2008-06-27	6099N	Mature	9	16	1	10.3	27	18	Down	134	C	0.0081	1.38889	2.76
2008-06-27	6099N	Mature	9	16	1	10.3	27	18	Down	134	D	0.0084	1.41667	2.72
2008-06-27	6099N	Mature	9	16	1	10.3	27	18	Down	134	E	0.005	1.30556	2.12
2008-06-27	6099N	Mature	9	16	1	10.3	27	18	Down	134	A	0.0053	1.47222	2.16
2008-06-27	6099N	Mature	10	15.8	1	27	15.5	13	Down	104	D	0.0111	1.66667	2.96
2008-06-27	6099N	Mature	10	15.8	1	27	15.5	13	Down	104	C	0.0052	1.22222	2.12
2008-06-27	6099N	Mature	10	15.8	1	27	15.5	13	Down	104	B	0.0103	1.5	2.88
2008-06-27	6099N	Mature	10	15.8	1	27	15.5	13	Down	104	A	0.0068	1.27778	2.6
2008-06-27	6099N	Mature	10	15.8	1	27	15.5	13	Down	104	E	0.009	1.55556	2.8
2008-07-04	1152	Middle-Aged	1	20.4	1	3.7	9.3	6.5	Down	1060	C	0.0027	1.22222	1.72
2008-07-04	1152	Middle-Aged	1	20.4	1	3.7	9.3	6.5	Down	1060	D	0.0043	1.25	1.92
2008-07-04	1152	Middle-Aged	1	20.4	1	3.7	9.3	6.5	Down	1060	B	0.0071	1.66667	2.12
2008-07-04	1152	Middle-Aged	1	20.4	1	3.7	9.3	6.5	Down	1060	A	0.0086	1.44444	2.64
2008-07-04	1152	Middle-Aged	1	20.4	1	3.7	9.3	6.5	Down	1060	E	0.0049	1.19444	2.2
2008-07-04	1152	Middle-Aged	2	20.5	1	0.4	14.3	8	Down	1043	B	0.0024	1.11111	1.72
2008-07-04	1152	Middle-Aged	2	20.5	1	0.4	14.3	8	Down	1043	C	0.0046	1.13889	2.2
2008-07-04	1152	Middle-Aged	2	20.5	1	0.4	14.3	8	Down	1043	D	0.0026	1.25	1.68
2008-07-04	1152	Middle-Aged	2	20.5	1	0.4	14.3	8	Down	1043	E	0.0039	1.19444	2.04
2008-07-04	1152	Middle-Aged	2	20.5	1	0.4	14.3	8	Down	1043	A	0.0032	1.16667	1.72
2008-07-04	1152	Middle-Aged	3	21.2	1	5.6	11.2	7	Down	1047	A	0.0068	1.30556	2.28
2008-07-04	1152	Middle-Aged	3	21.2	1	5.6	11.2	7	Down	1047	B	0.004	1.08333	2.04
2008-07-04	1152	Middle-Aged	3	21.2	1	5.6	11.2	7	Down	1047	C	0.0099	1.47222	2.96
2008-07-04	1152	Middle-Aged	3	21.2	1	5.6	11.2	7	Down	1047	D	0.0069	1.36111	2.28
2008-07-04	1152	Middle-Aged	3	21.2	1	5.6	11.2	7	Down	1047	E	0.0051	1.13889	2.2
2008-07-04	1152	Middle-Aged	4	21.2	1	8.4	9.4	7	Down	1061	A	0.0103	1.77778	2.64
2008-07-04	1152	Middle-Aged	4	21.2	1	8.4	9.4	7	Down	1061	B	0.0113	1.94444	2.48
2008-07-04	1152	Middle-Aged	4	21.2	1	8.4	9.4	7	Down	1061	E	0.003	1.25	1.92
2008-07-04	1152	Middle-Aged	4	21.2	1	8.4	9.4	7	Down	1061	D	0.0071	1.41667	2.52
2008-07-04	1152	Middle-Aged	4	21.2	1	8.4	9.4	7	Down	1061	C	0.009	1.47222	2.64
2008-07-04	1152	Middle-Aged	5	20.9	1	5.5	10.7	8	Down	1045	A	0.0055	1.52778	2.2
2008-07-04	1152	Middle-Aged	5	20.9	1	5.5	10.7	8	Down	1045	D	0.0033	1.27778	1.96
2008-07-04	1152	Middle-Aged	5	20.9	1	5.5	10.7	8	Down	1045	C	0.0052	1.16667	2.28
2008-07-04	1152	Middle-Aged	5	20.9	1	5.5	10.7	8	Down	1045	B	0.0117	1.94444	2.76
2008-07-04	1152	Middle-Aged	5	20.9	1	5.5	10.7	8	Down	1045	E	0.0038	1.27778	2
2008-07-04	1152	Middle-Aged	6	21.1	1	8.3	13.8	8	Down	1049	D	0.004	1.27778	1.92
2008-07-04	1152	Middle-Aged	6	21.1	1	8.3	13.8	8	Down	1049	A	0.0081	1.63889	2.4
2008-07-04	1152	Middle-Aged	6	21.1	1	8.3	13.8	8	Down	1049	E	0.0052	1.16667	2.24
2008-07-04	1152	Middle-Aged	6	21.1	1	8.3	13.8	8	Down	1049	B	0.0046	1.38889	2.04
2008-07-04	1152	Middle-Aged	6	21.1	1	8.3	13.8	8	Down	1049	C	0.0032	1.30556	1.84
2008-07-04	1152	Middle-Aged	7	21.2	1	10	26	12	Down	1064	A	0.0089	1.80556	2.56
2008-07-04	1152	Middle-Aged	7	21.2	1	10	26	12	Down	1064	B	0.0097	1.80556	2.6
2008-07-04	1152	Middle-Aged	7	21.2	1	10	26	12	Down	1064	C	0.0087	1.83333	2.44
2008-07-04	1152	Middle-Aged	7	21.2	1	10	26	12	Down	1064	D	0.0074	1.58333	2.24
2008-07-04	1152	Middle-Aged	7	21.2	1	10	26	12	Down	1064	E	0.0079	1.69444	2.32
2008-07-04	1152	Middle-Aged	8	21.8	1	12.6	12.1	9	Down	1051	D	0.0101	1.80556	2.6
2008-07-04	1152	Middle-Aged	8	21.8	1	12.6	12.1	9	Down	1051	C	0.008	1.69444	2.4
2008-07-04	1152	Middle-Aged	8	21.8	1	12.6	12.1	9	Down	1051	A	0.0093	1.80556	2.84
2008-07-04	1152	Middle-Aged	8	21.8	1	12.6	12.1	9	Down	1051	B	0.0103	1.88889	2.68
2008-07-04	1152	Middle-Aged	8	21.8	1	12.6	12.1	9	Down	1051	E	0.0069	1.58333	2.32
2008-07-04	1152	Middle-Aged	9	20.1	1	3.2	8.7	7	Down	1066	A	0.0031	1.25	1.96
2008-07-04	1152	Middle-Aged	9	20.1	1	3.2	8.7	7	Down	1066	E	0.008	1.44444	2.52
2008-07-04	1152	Middle-Aged	9	20.1	1	3.2	8.7	7	Down	1066	D	0.0037	1.13889	1.8
2008-07-04	1152	Middle-Aged	9	20.1	1	3.2	8.7	7	Down	1066	C	0.0039	1.25	1.92
2008-07-04	1152	Middle-Aged	9	20.1	1	3.2	8.7	7	Down	1066	B	0.0057	1.25	2.4
2008-07-07	1152	Middle-Aged	10	15.5	1	5.4	10.6	7	Down	1114	D	0.009	1.69444	2.48
2008-07-07	1152	Middle-Aged	10	15.5	1	5.4	10.6	7	Down	1114	C	0.0029	1.11111	1.72
2008-07-07	1152	Middle-Aged	10	15.5	1	5.4	10.6	7	Down	1114	B	0.0108	1.80556	2.48
2008-07-07	1152	Middle-Aged	10	15.5	1	5.4	10.6	7	Down	1114	A	0.0066	1.58333	2.16
2008-07-07	1152	Middle-Aged	10	15.5	1	5.4	10.6	7	Down	1114	E	0.0104	1.69444	2.4
2008-06-24	5264	Middle-Aged	1	12.6	1	12.5	15.5	9.5	Down	64	A	0.0153	1.77778	3.08
2008-06-24	5264	Middle-Aged	1	12.6	1	12.5	15.5	9.5	Down	64	C	0.006	1.55556	2.36
2008-06-24	5264	Middle-Aged	1	12.6	1	12.5	15.5	9.5	Down	64	E	0.0099	1.38889	2.88
2008-06-24	5264	Middle-Aged	1	12.6	1	12.5	15.5	9.5	Down	64	D	0.0064	1.33333	2.4
2008-06-24	5264	Middle-Aged	1	12.6	1	12.5	15.5	9.5	Down	64	B	0.0174	1.83333	3.68
2008-06-24	5264	Middle-Aged	2	12	1	12.6	11.4	6	Down	85	E	0.0083	1.30556	2.56
2008-06-24	5264	Middle-Aged	2	12	1	12.6	11.4	6	Down	85	D	0.0085	1.38889	2.8
2008-06-24	5264	Middle-Aged	2	12	1	12.6	11.4	6	Down	85	C	0.005	1.5	2.24
2008-06-24	5264	Middle-Aged	2	12	1	12.6	11.4	6	Down	85	A	0.0052	1.38889	2
2008-06-24	5264	Middle-Aged	2	12	1	12.6	11.4	6	Down	85	B	0.0062	1.38889	2.2
2008-06-24	5264	Middle-Aged	4	11.7	2	4.55	16.4	7.5	Down	66	E	0.0063	1.55556	2.28
2008-06-24	5264	Middle-Aged	4	11.7	2	4.55	16.4	7.5	Down	66	A	0.009	1.5	2.64
2008-06-24	5264	Middle-Aged	4	11.7	2	4.55	16.4	7.5	Down	66	B	0.0078	1.36111	2.48
2008-06-24	5264	Middle-Aged	4	11.7	2	4.55	16.4	7.5	Down	66	C	0.0058	1.22222	2.4
2008-06-24	5264	Middle-Aged	4	11.7	2	4.55	16.4	7.5	Down	66	D	0.0043	1.05556	2.16
2008-06-24	5264	Middle-Aged	5	14.8	1	1.75	11.1	6	Down	62	D	0.0089	1.47222	2.76
2008-06-24	5264	Middle-Aged	5	14.8	1	1.75	11.1	6	Down	62	E	0.0079	1.47222	2.6
2008-06-24	5264	Middle-Aged	5	14.8	1	1.75	11.1	6	Down	62	C	0.0062	1.38889	2.4
2008-06-24	5264	Middle-Aged	5	14.8	1	1.75	11.1	6	Down	62	B	0.0052	1.19444	2.36
2008-06-24	5264	Middle-Aged	5	14.8	1	1.75	11.1	6	Down	62	A	0.0078	1.30556	2.88
2008-06-24	5264	Middle-Aged	6	12.5	1	11.9	22.9	10	Down	72	C	0.0096	1.41667	2.76
2008-06-24	5264	Middle-Aged	6	12.5	1	11.9	22.9	10	Down	72	E	0.0073	1.27778	2.68
2008-06-24	5264	Middle-Aged	6	12.5	1	11.9	22.9	10	Down	72	D	0.0087	1.38889	2.8
2008-06-24	5264	Middle-Aged	6	12.5	1	11.9	22.9	10	Down	72	B	0.0123	1.66667	3.04
2008-06-24	5264	Middle-Aged	6	12.5	1	11.9	22.9	10	Down	72	A	0.0042	1.27778	2.12
2008-06-24	5264	Middle-Aged	7	14.2	1	12.7	13.4	7.75	Down	79	E	0.0097	1.5	2.92
2008-06-24	5264	Middle-Aged	7	14.2	1	12.7	13.4	7.75	Down	79	D	0.0104	1.66667	2.8
2008-06-24	5264	Middle-Aged	7	14.2	1	12.7	13.4	7.75	Down	79	B	0.008	1.41667	2.64
2008-06-24	5264	Middle-Aged	7	14.2	1	12.7	13.4	7.75	Down	79	A	0.0138	1.80556	3.32
2008-06-24	5264	Middle-Aged	7	14.2	1	12.7	13.4	7.75	Down	79	C	0.0124	1.72222	3
2008-06-24	5264	Middle-Aged	8	14.8	1	1.48	8.8	6	Down	77	B	0.0056	1.33333	2.36
2008-06-24	5264	Middle-Aged	8	14.8	1	1.48	8.8	6	Down	77	A	0.009	1.47222	2.92
2008-06-24	5264	Middle-Aged	8	14.8	1	1.48	8.8	6	Down	77	D	0.0047	1.13889	2.04
2008-06-24	5264	Middle-Aged	8	14.8	1	1.48	8.8	6	Down	77	E	0.0037	1.30556	2.12
2008-06-24	5264	Middle-Aged	8	14.8	1	1.48	8.8	6	Down	77	C	0.0034	1.11111	2
2008-06-24	5264	Middle-Aged	9	11.3	1	10	34.8	12	Down	68	D	0.0101	1.55556	2.68
2008-06-24	5264	Middle-Aged	9	11.3	1	10	34.8	12	Down	68	E	0.0152	1.86111	2.88
2008-06-24	5264	Middle-Aged	9	11.3	1	10	34.8	12	Down	68	C	0.0158	1.80556	3.44
2008-06-24	5264	Middle-Aged	9	11.3	1	10	34.8	12	Down	68	B	0.0142	1.69444	3.12
2008-06-24	5264	Middle-Aged	9	11.3	1	10	34.8	12	Down	68	A	0.0073	1.66667	2.32
2008-06-24	5264	Middle-Aged	10	11.8	1	7.2	18.8		Down	70	E	0.0065	1.47222	2.16
2008-06-24	5264	Middle-Aged	10	11.8	1	7.2	18.8		Down	70	D	0.0119	1.66667	2.88
2008-06-24	5264	Middle-Aged	10	11.8	1	7.2	18.8		Down	70	C	0.0095	1.44444	2.96
2008-06-24	5264	Middle-Aged	10	11.8	1	7.2	18.8		Down	70	A	0.0136	1.75	3.24
2008-06-24	5264	Middle-Aged	10	11.8	1	7.2	18.8		Down	70	B	0.0089	1.66667	2.44
2008-07-01	6748	Middle-Aged	1	17	1	27.6	12	9	Down	58	E	0.0109	1.47222	2.96
2008-07-01	6748	Middle-Aged	1	17	1	27.6	12	9	Down	58	D	0.0145	1.80556	3.16
2008-07-01	6748	Middle-Aged	1	17	1	27.6	12	9	Down	58	C	0.0092	1.58333	2.6
2008-07-01	6748	Middle-Aged	1	17	1	27.6	12	9	Down	58	A	0.0093	1.58333	2.6
2008-07-01	6748	Middle-Aged	1	17	1	27.6	12	9	Down	58	B	0.0105	1.52778	2.84
2008-07-01	6748	Middle-Aged	2	17.8	1	3.5	21.2	13	Down	60	A	0.009	1.47222	2.88
2008-07-01	6748	Middle-Aged	2	17.8	1	3.5	21.2	13	Down	60	D	0.0083	1.38889	2.64
2008-07-01	6748	Middle-Aged	2	17.8	1	3.5	21.2	13	Down	60	C	0.0072	1.36111	2.68
2008-07-01	6748	Middle-Aged	2	17.8	1	3.5	21.2	13	Down	60	B	0.0077	1.30556	2.6
2008-07-01	6748	Middle-Aged	2	17.8	1	3.5	21.2	13	Down	60	E	0.0077	1.38889	2.84
2008-07-01	6748	Middle-Aged	3	15.9	1	12.2	9.7	6	Down	147	E	0.0084	1.44444	2.6
2008-07-01	6748	Middle-Aged	3	15.9	1	12.2	9.7	6	Down	147	C	0.0071	1.25	2.64
2008-07-01	6748	Middle-Aged	3	15.9	1	12.2	9.7	6	Down	147	D	0.0081	1.41667	2.76
2008-07-01	6748	Middle-Aged	3	15.9	1	12.2	9.7	6	Down	147	A	0.0087	1.5	2.68
2008-07-01	6748	Middle-Aged	3	15.9	1	12.2	9.7	6	Down	147	B	0.0093	1.44444	2.8
2008-07-01	6748	Middle-Aged	4	19	1	2	9.3	6.5	Down	165	B	0.0153	1.83333	3.36
2008-07-01	6748	Middle-Aged	4	19	1	2	9.3	6.5	Down	165	D	0.0079	1.52778	2.24
2008-07-01	6748	Middle-Aged	4	19	1	2	9.3	6.5	Down	165	C	0.0046	1.11111	2.32
2008-07-01	6748	Middle-Aged	4	19	1	2	9.3	6.5	Down	165	E	0.0069	1.33333	2.56
2008-07-01	6748	Middle-Aged	4	19	1	2	9.3	6.5	Down	165	A	0.0049	1.41667	1.92
2008-07-01	6748	Middle-Aged	5	17.4	1	3.2	22	12	Down	168	E	0.0113	1.66667	3.04
2008-07-01	6748	Middle-Aged	5	17.4	1	3.2	22	12	Down	168	D	0.0114	1.58333	2.92
2008-07-01	6748	Middle-Aged	5	17.4	1	3.2	22	12	Down	168	C	0.0099	1.41667	2.88
2008-07-01	6748	Middle-Aged	5	17.4	1	3.2	22	12	Down	168	B	0.01	1.5	2.84
2008-07-01	6748	Middle-Aged	5	17.4	1	3.2	22	12	Down	168	A	0.0088	1.44444	2.84
2008-07-01	6748	Middle-Aged	6	19.1	1	3.4	16.7	10	Down	141	A	0.0109	1.61111	2.88
2008-07-01	6748	Middle-Aged	6	19.1	1	3.4	16.7	10	Down	141	B	0.0101	1.52778	2.76
2008-07-01	6748	Middle-Aged	6	19.1	1	3.4	16.7	10	Down	141	C	0.0061	1.47222	2.2
2008-07-01	6748	Middle-Aged	6	19.1	1	3.4	16.7	10	Down	141	D	0.01	1.77778	2.6
2008-07-01	6748	Middle-Aged	6	19.1	1	3.4	16.7	10	Down	141	E	0.0065	1.41667	2.4
2008-07-01	6748	Middle-Aged	7	22.8	1	9	15.4	11	Down	143	E	0.0117	1.72222	2.6
2008-07-01	6748	Middle-Aged	7	22.8	1	9	15.4	11	Down	143	A	0.0149	1.83333	3.24
2008-07-01	6748	Middle-Aged	7	22.8	1	9	15.4	11	Down	143	B	0.0143	1.80556	3.16
2008-07-01	6748	Middle-Aged	7	22.8	1	9	15.4	11	Down	143	C	0.0085	1.44444	2.68
2008-07-01	6748	Middle-Aged	7	22.8	1	9	15.4	11	Down	143	D	0.0101	1.66667	2.64
2008-07-01	6748	Middle-Aged	8	17.4	1	9.9	8.2	4.5	Down	145	D	0.0085	1.66667	2.64
2008-07-01	6748	Middle-Aged	8	17.4	1	9.9	8.2	4.5	Down	145	C	0.0112	1.61111	2.52
2008-07-01	6748	Middle-Aged	8	17.4	1	9.9	8.2	4.5	Down	145	B	0.0106	1.58333	2.84
2008-07-01	6748	Middle-Aged	8	17.4	1	9.9	8.2	4.5	Down	145	A	0.016	1.75	3.6
2008-07-01	6748	Middle-Aged	8	17.4	1	9.9	8.2	4.5	Down	145	E	0.0069	1.38889	2.4
2008-07-01	6748	Middle-Aged	9	17.2	1	13.7	7.8	5.5	Down	41	D	0.0082	1.41667	2.8
2008-07-01	6748	Middle-Aged	9	17.2	1	13.7	7.8	5.5	Down	41	E	0.0107	1.69444	2.88
2008-07-01	6748	Middle-Aged	9	17.2	1	13.7	7.8	5.5	Down	41	A	0.0124	1.66667	3.32
2008-07-01	6748	Middle-Aged	9	17.2	1	13.7	7.8	5.5	Down	41	B	0.0091	1.52778	2.84
2008-07-01	6748	Middle-Aged	9	17.2	1	13.7	7.8	5.5	Down	41	C	0.0132	1.69444	3.08
2008-07-01	6748	Middle-Aged	10	22	1	18.3	13	9	Down	149	D	0.0109	1.66667	2.6
2008-07-01	6748	Middle-Aged	10	22	1	18.3	13	9	Down	149	E	0.0102	1.58333	2.76
2008-07-01	6748	Middle-Aged	10	22	1	18.3	13	9	Down	149	A	0.0155	1.80556	3.4
2008-07-01	6748	Middle-Aged	10	22	1	18.3	13	9	Down	149	C	0.0081	1.69444	2.48
2008-07-01	6748	Middle-Aged	10	22	1	18.3	13	9	Down	149	B	0.0113	1.66667	2.88
2008-07-03	4649B	Middle-Aged	1	24.7	1	2.3	9.7	7.5	Down	1019	D	0.0095	1.91667	2.44
2008-07-03	4649B	Middle-Aged	1	24.7	1	2.3	9.7	7.5	Down	1019	E	0.0041	1.52778	1.96
2008-07-03	4649B	Middle-Aged	1	24.7	1	2.3	9.7	7.5	Down	1019	B	0.0111	1.94444	2.8
2008-07-03	4649B	Middle-Aged	1	24.7	1	2.3	9.7	7.5	Down	1019	C	0.0113	1.83333	2.48
2008-07-03	4649B	Middle-Aged	1	24.7	1	2.3	9.7	7.5	Down	1019	A	0.0102	1.72222	2.64
2008-07-03	4649B	Middle-Aged	2	19.9	1	3.4	9	5.5	Down	1026	A	0.0071	1.52778	2.36
2008-07-03	4649B	Middle-Aged	2	19.9	1	3.4	9	5.5	Down	1026	B	0.0108	1.58333	2.84
2008-07-03	4649B	Middle-Aged	2	19.9	1	3.4	9	5.5	Down	1026	C	0.0124	1.66667	2.8
2008-07-03	4649B	Middle-Aged	2	19.9	1	3.4	9	5.5	Down	1026	D	0.0095	1.55556	2.52
2008-07-03	4649B	Middle-Aged	2	19.9	1	3.4	9	5.5	Down	1026	E	0.0067	1.38889	2.28
2008-07-03	4649B	Middle-Aged	3	21	1	7.1	10.4	7	Down	1021	C	0.0192	2.05556	3.36
2008-07-03	4649B	Middle-Aged	3	21	1	7.1	10.4	7	Down	1021	D	0.0091	1.41667	2.92
2008-07-03	4649B	Middle-Aged	3	21	1	7.1	10.4	7	Down	1021	B	0.0063	1.33333	2.28
2008-07-03	4649B	Middle-Aged	3	21	1	7.1	10.4	7	Down	1021	A	0.0157	1.72222	3.48
2008-07-03	4649B	Middle-Aged	3	21	1	7.1	10.4	7	Down	1021	E	0.0084	1.55556	2.36
2008-07-03	4649B	Middle-Aged	4	20.9	1	10.2	9.3	6.5	Down	1024	E	0.0066	1.69444	2.2
2008-07-03	4649B	Middle-Aged	4	20.9	1	10.2	9.3	6.5	Down	1024	D	0.0098	1.75	2.52
2008-07-03	4649B	Middle-Aged	4	20.9	1	10.2	9.3	6.5	Down	1024	C	0.0079	1.72222	2.44
2008-07-03	4649B	Middle-Aged	4	20.9	1	10.2	9.3	6.5	Down	1024	B	0.0077	1.75	2.4
2008-07-03	4649B	Middle-Aged	4	20.9	1	10.2	9.3	6.5	Down	1024	A	0.0053	1.44444	2.16
2008-07-03	4649B	Middle-Aged	5	19.9	1	12.5	12	9	Down	1068	B	0.0092	1.52778	2.8
2008-07-03	4649B	Middle-Aged	5	19.9	1	12.5	12	9	Down	1068	C	0.0083	1.72222	2.44
2008-07-03	4649B	Middle-Aged	5	19.9	1	12.5	12	9	Down	1068	E	0.0095	1.75	2.68
2008-07-03	4649B	Middle-Aged	5	19.9	1	12.5	12	9	Down	1068	A	0.0112	1.72222	2.44
2008-07-03	4649B	Middle-Aged	5	19.9	1	12.5	12	9	Down	1068	D	0.0068	1.52778	2.12
2008-07-04	4649B	Middle-Aged	6	24.2	1	17	17	9	Down	1058	A	0.0145	1.80556	3.4
2008-07-04	4649B	Middle-Aged	6	24.2	1	17	17	9	Down	1058	C	0.014	1.72222	3.08
2008-07-04	4649B	Middle-Aged	6	24.2	1	17	17	9	Down	1058	D	0.0136	1.69444	3.24
2008-07-04	4649B	Middle-Aged	6	24.2	1	17	17	9	Down	1058	E	0.0167	1.94444	3.28
2008-07-04	4649B	Middle-Aged	6	24.2	1	17	17	9	Down	1058	B	0.0101	1.94444	2.96
2008-07-03	4649B	Middle-Aged	7	21.3	1	2.7	10.6	8	Down	1071	E	0.0063	1.5	2.36
2008-07-03	4649B	Middle-Aged	7	21.3	1	2.7	10.6	8	Down	1071	D	0.0058	1.25	2.32
2008-07-03	4649B	Middle-Aged	7	21.3	1	2.7	10.6	8	Down	1071	C	0.0049	1.27778	2.04
2008-07-03	4649B	Middle-Aged	7	21.3	1	2.7	10.6	8	Down	1071	A	0.0066	1.52778	2.44
2008-07-03	4649B	Middle-Aged	7	21.3	1	2.7	10.6	8	Down	1071	B	0.0064	1.52778	2.28
2008-07-04	4649B	Middle-Aged	8	23.7	1	6.2	12.6	8	Down	1075	E	0.0098	1.63889	2.64
2008-07-04	4649B	Middle-Aged	8	23.7	1	6.2	12.6	8	Down	1075	A	0.0113	1.69444	2.88
2008-07-04	4649B	Middle-Aged	8	23.7	1	6.2	12.6	8	Down	1075	B	0.0084	1.69444	2.52
2008-07-04	4649B	Middle-Aged	8	23.7	1	6.2	12.6	8	Down	1075	C	0.012	1.83333	2.84
2008-07-04	4649B	Middle-Aged	8	23.7	1	6.2	12.6	8	Down	1075	D	0.0113	1.75	2.88
2008-07-04	4649B	Middle-Aged	9	25.6	1	12.3	12.7	8	Down	1082	E	0.0163	1.86111	3.2
2008-07-04	4649B	Middle-Aged	9	25.6	1	12.3	12.7	8	Down	1082	C	0.0105	1.58333	2.68
2008-07-04	4649B	Middle-Aged	9	25.6	1	12.3	12.7	8	Down	1082	D	0.0081	1.66667	2.48
2008-07-04	4649B	Middle-Aged	9	25.6	1	12.3	12.7	8	Down	1082	A	0.0104	1.55556	2.68
2008-07-04	4649B	Middle-Aged	9	25.6	1	12.3	12.7	8	Down	1082	B	0.015	1.80556	3.32
2008-07-03	4649B	Middle-Aged	10	20.2	1	16.6	10.2	6.5	Down	1070	E	0.0071	1.61111	2.44
2008-07-03	4649B	Middle-Aged	10	20.2	1	16.6	10.2	6.5	Down	1070	C	0.0087	1.69444	2.6
2008-07-03	4649B	Middle-Aged	10	20.2	1	16.6	10.2	6.5	Down	1070	D	0.0104	1.97222	2.6
2008-07-03	4649B	Middle-Aged	10	20.2	1	16.6	10.2	6.5	Down	1070	B	0.0121	1.77778	2.92
2008-07-03	4649B	Middle-Aged	10	20.2	1	16.6	10.2	6.5	Down	1070	A	0.0122	1.80556	2.64
2008-06-26	3081	Clear-cut	1	15.9	1	25.8	2.5	1.1	Up	90	C	0.006	1.47222	2.28
2008-06-26	3081	Clear-cut	1	15.9	1	25.8	2.5	1.1	Up	90	D	0.0047	1.5	2.28
2008-06-26	3081	Clear-cut	1	15.9	1	25.8	2.5	1.1	Up	90	E	0.0075	1.72222	2.4
2008-06-26	3081	Clear-cut	1	15.9	1	25.8	2.5	1.1	Up	90	A	0.0099	1.80556	2.6
2008-06-26	3081	Clear-cut	1	15.9	1	25.8	2.5	1.1	Up	90	B	0.007	1.69444	2.2
2008-06-26	3081	Clear-cut	2	17.1	1	5.1	1.1	0.42	Up	86	C	0.0101	1.72222	2.44
2008-06-26	3081	Clear-cut	2	17.1	1	5.1	1.1	0.42	Up	86	B	0.0063	1.66667	2.24
2008-06-26	3081	Clear-cut	2	17.1	1	5.1	1.1	0.42	Up	86	A	0.0052	1.47222	2.24
2008-06-26	3081	Clear-cut	2	17.1	1	5.1	1.1	0.42	Up	86	E	0.005	1.41667	1.96
2008-06-26	3081	Clear-cut	2	17.1	1	5.1	1.1	0.42	Up	86	D	0.0081	1.66667	2.4
2008-06-27	3081	Clear-cut	3	19.8	2	1.5	2.1	0.95	Up	125	A	0.0071	1.41667	2.28
2008-06-27	3081	Clear-cut	3	19.8	2	1.5	2.1	0.95	Up	125	B	0.0046	1.41667	1.96
2008-06-27	3081	Clear-cut	3	19.8	2	1.5	2.1	0.95	Up	125	D	0.0072	1.66667	2.44
2008-06-27	3081	Clear-cut	3	19.8	2	1.5	2.1	0.95	Up	125	E	0.0082	1.52778	2.4
2008-06-27	3081	Clear-cut	3	19.8	2	1.5	2.1	0.95	Up	125	C	0.0049	1.27778	2.08
2008-06-27	3081	Clear-cut	4	18.8	1	27.5	3.2	1.4	Up	94	E	0.0067	1.66667	2.36
2008-06-27	3081	Clear-cut	4	18.8	1	27.5	3.2	1.4	Up	94	D	0.0042	1.44444	2.16
2008-06-27	3081	Clear-cut	4	18.8	1	27.5	3.2	1.4	Up	94	B	0.0056	1.47222	2.16
2008-06-27	3081	Clear-cut	4	18.8	1	27.5	3.2	1.4	Up	94	A	0.0091	1.66667	2.6
2008-06-27	3081	Clear-cut	4	18.8	1	27.5	3.2	1.4	Up	94	C	0.0075	1.58333	2.44
2008-06-26	3081	Clear-cut	5	13	1	3.5	1.2	0.59	Up	73	A	0.0043	1.41667	2.08
2008-06-26	3081	Clear-cut	5	13	1	3.5	1.2	0.59	Up	73	E	0.007	1.61111	2.32
2008-06-26	3081	Clear-cut	5	13	1	3.5	1.2	0.59	Up	73	D	0.005	1.47222	2.16
2008-06-26	3081	Clear-cut	5	13	1	3.5	1.2	0.59	Up	73	C	0.0088	1.72222	2.64
2008-06-26	3081	Clear-cut	5	13	1	3.5	1.2	0.59	Up	73	B	0.0135	1.94444	2.68
2008-06-27	3081	Clear-cut	6	18.8	1	25	3.6	1.8	Up	123	E	0.0115	1.88889	3.04
2008-06-27	3081	Clear-cut	6	18.8	1	25	3.6	1.8	Up	123	A	0.0037	1.47222	1.96
2008-06-27	3081	Clear-cut	6	18.8	1	25	3.6	1.8	Up	123	B	0.0057	1.5	2.24
2008-06-27	3081	Clear-cut	6	18.8	1	25	3.6	1.8	Up	123	C	0.0046	1.38889	2.04
2008-06-27	3081	Clear-cut	6	18.8	1	25	3.6	1.8	Up	123	D	0.006	1.52778	2.16
2008-06-26	3081	Clear-cut	7	14.4	1	25	3.4	1.35	Up	92	E	0.0077	1.72222	2.24
2008-06-26	3081	Clear-cut	7	14.4	1	25	3.4	1.35	Up	92	A	0.011	1.72222	2.68
2008-06-26	3081	Clear-cut	7	14.4	1	25	3.4	1.35	Up	92	B	0.0081	1.72222	2.4
2008-06-26	3081	Clear-cut	7	14.4	1	25	3.4	1.35	Up	92	D	0.0085	1.75	2.28
2008-06-26	3081	Clear-cut	7	14.4	1	25	3.4	1.35	Up	92	C	0.006	1.55556	2.12
2008-06-27	3081	Clear-cut	8	20.2	2	11.5	1.4	0.62	Up	96	C	0.0127	1.94444	2.88
2008-06-27	3081	Clear-cut	8	20.2	2	11.5	1.4	0.62	Up	96	D	0.0052	1.5	2.28
2008-06-27	3081	Clear-cut	8	20.2	2	11.5	1.4	0.62	Up	96	E	0.01	1.80556	2.48
2008-06-27	3081	Clear-cut	8	20.2	2	11.5	1.4	0.62	Up	96	B	0.0061	1.58333	2.28
2008-06-27	3081	Clear-cut	8	20.2	2	11.5	1.4	0.62	Up	96	A	0.0111	1.83333	2.84
2008-06-26	3081	Clear-cut	9	13.8	1	11.6	1.8	0.8	Up	88	B	0.01	1.80556	2.64
2008-06-26	3081	Clear-cut	9	13.8	1	11.6	1.8	0.8	Up	88	C	0.0079	1.80556	2.28
2008-06-26	3081	Clear-cut	9	13.8	1	11.6	1.8	0.8	Up	88	E	0.0099	1.69444	2.56
2008-06-26	3081	Clear-cut	9	13.8	1	11.6	1.8	0.8	Up	88	D	0.0093	1.75	2.68
2008-06-26	3081	Clear-cut	9	13.8	1	11.6	1.8	0.8	Up	88	A	0.007	1.52778	2.4
2008-06-26	3081	Clear-cut	10	13.9	1	27	2.2	1.1	Up	121	E	0.0129	1.66667	2.92
2008-06-26	3081	Clear-cut	10	13.9	1	27	2.2	1.1	Up	121	C	0.0099	1.77778	2.92
2008-06-26	3081	Clear-cut	10	13.9	1	27	2.2	1.1	Up	121	B	0.0111	1.88889	2.8
2008-06-26	3081	Clear-cut	10	13.9	1	27	2.2	1.1	Up	121	A	0.0093	1.80556	2.6
2008-06-26	3081	Clear-cut	10	13.9	1	27	2.2	1.1	Up	121	D	0.0107	1.61111	2.88
2008-06-19	4465	Clear-cut	1	13	1	1	5.4	2.07	Up	1	E	0.0048	1.33333	2.12
2008-06-19	4465	Clear-cut	1	13	1	1	5.4	2.07	Up	1	A	0.0035	1.30556	1.96
2008-06-19	4465	Clear-cut	1	13	1	1	5.4	2.07	Up	1	B	0.0052	1.52778	2.08
2008-06-19	4465	Clear-cut	1	13	1	1	5.4	2.07	Up	1	C	0.0055	1.41667	2.24
2008-06-19	4465	Clear-cut	1	13	1	1	5.4	2.07	Up	1	D	0.0044	1.36111	1.84
2008-06-19	4465	Clear-cut	3	13	2	0.2	11.9	6	Up	5	E	0.0054	1.5	1.92
2008-06-19	4465	Clear-cut	3	13	2	0.2	11.9	6	Up	5	A	0.0048	1.44444	1.84
2008-06-19	4465	Clear-cut	3	13	2	0.2	11.9	6	Up	5	B	0.0043	1.41667	1.84
2008-06-19	4465	Clear-cut	3	13	2	0.2	11.9	6	Up	5	C	0.0047	1.41667	1.88
2008-06-19	4465	Clear-cut	3	13	2	0.2	11.9	6	Up	5	D	0.0038	1.36111	1.76
2008-06-19	4465	Clear-cut	4	13	1	35.9	11.5	6	Up	33	E	0.0031	1.27778	1.84
2008-06-19	4465	Clear-cut	4	13	1	35.9	11.5	6	Up	33	D	0.0102	1.86111	2.8
2008-06-19	4465	Clear-cut	4	13	1	35.9	11.5	6	Up	33	C	0.0061	1.52778	2.36
2008-06-19	4465	Clear-cut	4	13	1	35.9	11.5	6	Up	33	B	0.0051	1.38889	2.16
2008-06-19	4465	Clear-cut	4	13	1	35.9	11.5	6	Up	33	A	0.0055	1.47222	2.12
2008-06-19	4465	Clear-cut	6	13	1	32.6	13.9	6	Up	35	A	0.0049	1.44444	2.04
2008-06-19	4465	Clear-cut	6	13	1	32.6	13.9	6	Up	35	E	0.0064	1.61111	2.36
2008-06-19	4465	Clear-cut	6	13	1	32.6	13.9	6	Up	35	D	0.0085	1.69444	2.36
2008-06-19	4465	Clear-cut	6	13	1	32.6	13.9	6	Up	35	C	0.0064	1.69444	2.4
2008-06-19	4465	Clear-cut	6	13	1	32.6	13.9	6	Up	35	B	0.004	1.41667	1.92
2008-06-19	4465	Clear-cut	7	14	1	29.4	2.5	0.75	Up	13	B	0.0061	1.69444	2.12
2008-06-19	4465	Clear-cut	7	14	1	29.4	2.5	0.75	Up	13	A	0.0083	1.77778	2.24
2008-06-19	4465	Clear-cut	7	14	1	29.4	2.5	0.75	Up	13	E	0.0087	1.66667	2.48
2008-06-19	4465	Clear-cut	7	14	1	29.4	2.5	0.75	Up	13	C	0.0061	1.52778	2
2008-06-19	4465	Clear-cut	7	14	1	29.4	2.5	0.75	Up	13	D	0.0052	1.41667	2.44
2008-06-19	4465	Clear-cut	8	17	1	15.8	1.5	0.6	Up	36	C	0.0091	1.77778	2.44
2008-06-19	4465	Clear-cut	8	17	1	15.8	1.5	0.6	Up	36	B	0.0056	1.52778	2.36
2008-06-19	4465	Clear-cut	8	17	1	15.8	1.5	0.6	Up	36	A	0.0083	1.55556	2.76
2008-06-19	4465	Clear-cut	8	17	1	15.8	1.5	0.6	Up	36	D	0.0063	1.69444	1.96
2008-06-19	4465	Clear-cut	8	17	1	15.8	1.5	0.6	Up	36	E	0.0075	1.80556	2.2
2008-06-19	4465	Clear-cut	10	17	1	15.6	0.6	0.37	Up	38	C	0.0067	1.66667	2.32
2008-06-19	4465	Clear-cut	10	17	1	15.6	0.6	0.37	Up	38	D	0.0089	1.69444	2.6
2008-06-19	4465	Clear-cut	10	17	1	15.6	0.6	0.37	Up	38	B	0.0062	1.58333	2.08
2008-06-19	4465	Clear-cut	10	17	1	15.6	0.6	0.37	Up	38	A	0.01	1.83333	2.84
2008-06-19	4465	Clear-cut	10	17	1	15.6	0.6	0.37	Up	38	E	0.0067	1.52778	2.28
2008-06-19	4465	Clear-cut	11	17	1	27.2	3.2	0.92	Up	17	D	0.0104	1.77778	2.84
2008-06-19	4465	Clear-cut	11	17	1	27.2	3.2	0.92	Up	17	A	0.013	1.97222	2.96
2008-06-19	4465	Clear-cut	11	17	1	27.2	3.2	0.92	Up	17	C	0.0084	1.63889	2.44
2008-06-19	4465	Clear-cut	11	17	1	27.2	3.2	0.92	Up	17	E	0.0073	1.66667	2.44
2008-06-19	4465	Clear-cut	11	17	1	27.2	3.2	0.92	Up	17	B	0.0124	1.69444	2.92
2008-06-19	4465	Clear-cut	13	17	1	25.8	3.3	1.05	Up	21	A	0.0047	1.58333	2
2008-06-19	4465	Clear-cut	13	17	1	25.8	3.3	1.05	Up	21	E	0.0047	1.44444	2
2008-06-19	4465	Clear-cut	13	17	1	25.8	3.3	1.05	Up	21	D	0.0081	1.77778	2.16
2008-06-19	4465	Clear-cut	13	17	1	25.8	3.3	1.05	Up	21	C	0.0056	1.55556	2.2
2008-06-19	4465	Clear-cut	13	17	1	25.8	3.3	1.05	Up	21	B	0.0058	1.52778	1.96
2008-07-03	5498	Clear-cut	1	22.8	1	3.6	11.3	6	Up	1006	E	0.0101	1.80556	2.76
2008-07-03	5498	Clear-cut	1	22.8	1	3.6	11.3	6	Up	1006	C	0.0074	1.58333	2.36
2008-07-03	5498	Clear-cut	1	22.8	1	3.6	11.3	6	Up	1006	D	0.0092	1.83333	2.68
2008-07-03	5498	Clear-cut	1	22.8	1	3.6	11.3	6	Up	1006	B	0.0059	1.58333	2.4
2008-07-03	5498	Clear-cut	1	22.8	1	3.6	11.3	6	Up	1006	A	0.0088	1.83333	2.52
2008-07-03	5498	Clear-cut	2	22.4	1	3.3	9	4.5	Up	1001	A	0.0097	1.86111	2.52
2008-07-03	5498	Clear-cut	2	22.4	1	3.3	9	4.5	Up	1001	E	0.0051	1.61111	2.24
2008-07-03	5498	Clear-cut	2	22.4	1	3.3	9	4.5	Up	1001	D	0.0059	1.41667	2.16
2008-07-03	5498	Clear-cut	2	22.4	1	3.3	9	4.5	Up	1001	B	0.0079	1.80556	2.12
2008-07-03	5498	Clear-cut	2	22.4	1	3.3	9	4.5	Up	1001	C	0.0074	1.61111	2.28
2008-07-03	5498	Clear-cut	3	23.2	1	4.7	8.6	4.5	Up	1004	A	0.0054	1.47222	2.04
2008-07-03	5498	Clear-cut	3	23.2	1	4.7	8.6	4.5	Up	1004	E	0.0063	1.55556	2.24
2008-07-03	5498	Clear-cut	3	23.2	1	4.7	8.6	4.5	Up	1004	D	0.0089	1.80556	2.6
2008-07-03	5498	Clear-cut	3	23.2	1	4.7	8.6	4.5	Up	1004	B	0.0117	1.75	2.68
2008-07-03	5498	Clear-cut	3	23.2	1	4.7	8.6	4.5	Up	1004	C	0.0075	1.69444	2.28
2008-07-03	5498	Clear-cut	4	24	2	9.6	2	1.1	Up	1076	B	0.0045	1.44444	2.2
2008-07-03	5498	Clear-cut	4	24	2	9.6	2	1.1	Up	1076	C	0.0059	1.52778	2.4
2008-07-03	5498	Clear-cut	4	24	2	9.6	2	1.1	Up	1076	D	0.005	1.44444	2.12
2008-07-03	5498	Clear-cut	4	24	2	9.6	2	1.1	Up	1076	E	0.0088	1.72222	2.6
2008-07-03	5498	Clear-cut	4	24	2	9.6	2	1.1	Up	1076	A	0.0045	1.41667	2.12
2008-07-03	5498	Clear-cut	5	23.4	1	13.3	2.2	1	Up	1073	E	0.0086	1.44444	2.68
2008-07-03	5498	Clear-cut	5	23.4	1	13.3	2.2	1	Up	1073	A	0.0068	1.41667	2.4
2008-07-03	5498	Clear-cut	5	23.4	1	13.3	2.2	1	Up	1073	B	0.006	1.41667	2
2008-07-03	5498	Clear-cut	5	23.4	1	13.3	2.2	1	Up	1073	C	0.0075	1.36111	2.6
2008-07-03	5498	Clear-cut	5	23.4	1	13.3	2.2	1	Up	1073	D	0.0096	1.52778	2.76
2008-07-03	5498	Clear-cut	6	23.2	1	15.8	2.4	1.2	Up	1011	B	0.0055	1.52778	2.08
2008-07-03	5498	Clear-cut	6	23.2	1	15.8	2.4	1.2	Up	1011	A	0.0051	1.5	2
2008-07-03	5498	Clear-cut	6	23.2	1	15.8	2.4	1.2	Up	1011	D	0.0043	1.47222	2
2008-07-03	5498	Clear-cut	6	23.2	1	15.8	2.4	1.2	Up	1011	E	0.0033	1.22222	1.8
2008-07-03	5498	Clear-cut	6	23.2	1	15.8	2.4	1.2	Up	1011	C	0.0056	1.5	2.08
2008-07-03	5498	Clear-cut	7	24.9	1	12	2.8	0.75	Up	1008	C	0.0093	1.83333	2.72
2008-07-03	5498	Clear-cut	7	24.9	1	12	2.8	0.75	Up	1008	A	0.0112	1.86111	2.8
2008-07-03	5498	Clear-cut	7	24.9	1	12	2.8	0.75	Up	1008	D	0.0107	1.97222	2.76
2008-07-03	5498	Clear-cut	7	24.9	1	12	2.8	0.75	Up	1008	E	0.0087	1.80556	2.56
2008-07-03	5498	Clear-cut	7	24.9	1	12	2.8	0.75	Up	1008	B	0.0116	1.94444	2.68
2008-07-03	5498	Clear-cut	8	23.2	1	24.9	1.5	0.8	Up	1013	B	0.0037	1.27778	1.92
2008-07-03	5498	Clear-cut	8	23.2	1	24.9	1.5	0.8	Up	1013	C	0.0065	1.52778	2.2
2008-07-03	5498	Clear-cut	8	23.2	1	24.9	1.5	0.8	Up	1013	D	0.0036	1.11111	2
2008-07-03	5498	Clear-cut	8	23.2	1	24.9	1.5	0.8	Up	1013	E	0.0094	1.66667	2.6
2008-07-03	5498	Clear-cut	8	23.2	1	24.9	1.5	0.8	Up	1013	A	0.0068	1.52778	2.24
2008-07-03	5498	Clear-cut	9	24.8	1	14.7	2.3	1.1	Up	1015	E	0.0073	1.69444	2.48
2008-07-03	5498	Clear-cut	9	24.8	1	14.7	2.3	1.1	Up	1015	A	0.0067	1.69444	2.36
2008-07-03	5498	Clear-cut	9	24.8	1	14.7	2.3	1.1	Up	1015	B	0.0059	1.47222	2.2
2008-07-03	5498	Clear-cut	9	24.8	1	14.7	2.3	1.1	Up	1015	C	0.0092	1.83333	2.84
2008-07-03	5498	Clear-cut	9	24.8	1	14.7	2.3	1.1	Up	1015	D	0.005	1.44444	2.28
2008-07-03	5498	Clear-cut	10	22.5	3	3.2	12.2	6	Up	1079	D	0.005	1.5	2
2008-07-03	5498	Clear-cut	10	22.5	3	3.2	12.2	6	Up	1079	E	0.0037	1.25	1.96
2008-07-03	5498	Clear-cut	10	22.5	3	3.2	12.2	6	Up	1079	C	0.0065	1.63889	2.28
2008-07-03	5498	Clear-cut	10	22.5	3	3.2	12.2	6	Up	1079	B	0.0048	1.47222	2.2
2008-07-03	5498	Clear-cut	10	22.5	3	3.2	12.2	6	Up	1079	A	0.004	1.38889	2.2
2008-07-04	CC4	Clear-cut	1	19.3	1	1.3	4.2	2.4	Up	1033	E	0.0032	1.25	2
2008-07-04	CC4	Clear-cut	1	19.3	1	1.3	4.2	2.4	Up	1033	D	0.0039	1.13889	2.08
2008-07-04	CC4	Clear-cut	1	19.3	1	1.3	4.2	2.4	Up	1033	B	0.0039	1.47222	2.28
2008-07-04	CC4	Clear-cut	1	19.3	1	1.3	4.2	2.4	Up	1033	A	0.0023	1.25	1.8
2008-07-04	CC4	Clear-cut	1	19.3	1	1.3	4.2	2.4	Up	1033	C	0.0035	1.30556	2
2008-07-04	CC4	Clear-cut	2	27.9	1	8.7	8	2.9	Up	1027	E	0.0073	1.66667	2.48
2008-07-04	CC4	Clear-cut	2	27.9	1	8.7	8	2.9	Up	1027	A	0.0081	1.55556	2.44
2008-07-04	CC4	Clear-cut	2	27.9	1	8.7	8	2.9	Up	1027	B	0.0084	1.69444	2.52
2008-07-04	CC4	Clear-cut	2	27.9	1	8.7	8	2.9	Up	1027	C	0.0027	1.11111	1.8
2008-07-04	CC4	Clear-cut	2	27.9	1	8.7	8	2.9	Up	1027	D	0.0058	1.55556	2.24
2008-07-04	CC4	Clear-cut	3	25.3	1	8.1	4.9	1.4	Up	1029	C	0.004	1.11111	1.76
2008-07-04	CC4	Clear-cut	3	25.3	1	8.1	4.9	1.4	Up	1029	D	0.0043	1.27778	2.04
2008-07-04	CC4	Clear-cut	3	25.3	1	8.1	4.9	1.4	Up	1029	B	0.0054	1.55556	2.28
2008-07-04	CC4	Clear-cut	3	25.3	1	8.1	4.9	1.4	Up	1029	E	0.0044	1.33333	2
2008-07-04	CC4	Clear-cut	3	25.3	1	8.1	4.9	1.4	Up	1029	A	0.0036	1.25	2
2008-07-04	CC4	Clear-cut	4	23.6	1	9.3	6	2.2	Up	1031	E	0.0057	1.66667	2.32
2008-07-04	CC4	Clear-cut	4	23.6	1	9.3	6	2.2	Up	1031	D	0.005	1.38889	2
2008-07-04	CC4	Clear-cut	4	23.6	1	9.3	6	2.2	Up	1031	A	0.0061	1.47222	2.4
2008-07-04	CC4	Clear-cut	4	23.6	1	9.3	6	2.2	Up	1031	B	0.0036	1.36111	1.96
2008-07-04	CC4	Clear-cut	4	23.6	1	9.3	6	2.2	Up	1031	C	0.0068	1.58333	2.24
2008-07-04	CC4	Clear-cut	5	19	1	15.8	5.7	1.6	Up	1088	A	0.0066	1.58333	2.52
2008-07-04	CC4	Clear-cut	5	19	1	15.8	5.7	1.6	Up	1088	B	0.0072	1.69444	2.6
2008-07-04	CC4	Clear-cut	5	19	1	15.8	5.7	1.6	Up	1088	C	0.0093	1.88889	2.76
2008-07-04	CC4	Clear-cut	5	19	1	15.8	5.7	1.6	Up	1088	D	0.0062	1.5	2.36
2008-07-04	CC4	Clear-cut	5	19	1	15.8	5.7	1.6	Up	1088	E	0.0049	1.41667	2.28
2008-07-04	CC4	Clear-cut	6	23.1	1	22.9	9.2	3	Up	1087	A	0.0056	1.58333	2.16
2008-07-04	CC4	Clear-cut	6	23.1	1	22.9	9.2	3	Up	1087	B	0.0069	1.63889	2.4
2008-07-04	CC4	Clear-cut	6	23.1	1	22.9	9.2	3	Up	1087	C	0.0045	1.5	2
2008-07-04	CC4	Clear-cut	6	23.1	1	22.9	9.2	3	Up	1087	D	0.0061	1.58333	2.28
2008-07-04	CC4	Clear-cut	6	23.1	1	22.9	9.2	3	Up	1087	E	0.0101	1.80556	2.4
2008-07-04	CC4	Clear-cut	7	19.4	1	16.9	2	1.3	Up	1054	B	0.0055	1.41667	2
2008-07-04	CC4	Clear-cut	7	19.4	1	16.9	2	1.3	Up	1054	D	0.0071	1.69444	2.2
2008-07-04	CC4	Clear-cut	7	19.4	1	16.9	2	1.3	Up	1054	E	0.0048	1.25	2.04
2008-07-04	CC4	Clear-cut	7	19.4	1	16.9	2	1.3	Up	1054	C	0.0089	1.97222	2.72
2008-07-04	CC4	Clear-cut	7	19.4	1	16.9	2	1.3	Up	1054	A	0.0075	1.44444	2.4
2008-07-04	CC4	Clear-cut	8	18.7	1	7.5	1	0.6	Up	1035	E	0.0035	1.19444	1.8
2008-07-04	CC4	Clear-cut	8	18.7	1	7.5	1	0.6	Up	1035	D	0.0038	1.25	1.88
2008-07-04	CC4	Clear-cut	8	18.7	1	7.5	1	0.6	Up	1035	C	0.007	1.38889	2.32
2008-07-04	CC4	Clear-cut	8	18.7	1	7.5	1	0.6	Up	1035	B	0.0053	1.55556	2.28
2008-07-04	CC4	Clear-cut	8	18.7	1	7.5	1	0.6	Up	1035	A	0.0042	1.30556	1.96
2008-07-04	CC4	Clear-cut	9	26.1	1	1.6	17.5	7.5	Up	1085	C	0.0044	1.25	2.08
2008-07-04	CC4	Clear-cut	9	26.1	1	1.6	17.5	7.5	Up	1085	B	0.006	1.58333	2.08
2008-07-04	CC4	Clear-cut	9	26.1	1	1.6	17.5	7.5	Up	1085	D	0.0049	1.5	2.6
2008-07-04	CC4	Clear-cut	9	26.1	1	1.6	17.5	7.5	Up	1085	A	0.0057	1.47222	2.2
2008-07-04	CC4	Clear-cut	9	26.1	1	1.6	17.5	7.5	Up	1085	E	0.0038	1.30556	1.92
2008-07-04	CC4	Clear-cut	10	18.3	1	3.9	1.5	0.7	Up	1038	D	0.0027	1.19444	1.76
2008-07-04	CC4	Clear-cut	10	18.3	1	3.9	1.5	0.7	Up	1038	E	0.0034	1.11111	1.72
2008-07-04	CC4	Clear-cut	10	18.3	1	3.9	1.5	0.7	Up	1038	C	0.0038	1.16667	1.8
2008-07-04	CC4	Clear-cut	10	18.3	1	3.9	1.5	0.7	Up	1038	B	0.0029	1.08333	1.76
2008-07-04	CC4	Clear-cut	10	18.3	1	3.9	1.5	0.7	Up	1038	A	0.0062	1.38889	2.28
2008-06-27	4763	Mature	1	14.8	1	2.6	17.2	14	Up	109	D	0.0114	1.86111	2.36
2008-06-27	4763	Mature	1	14.8	1	2.6	17.2	14	Up	109	C	0.0075	1.66667	2.48
2008-06-27	4763	Mature	1	14.8	1	2.6	17.2	14	Up	109	E	0.0117	1.75	2.6
2008-06-27	4763	Mature	1	14.8	1	2.6	17.2	14	Up	109	B	0.0097	1.66667	2.4
2008-06-27	4763	Mature	1	14.8	1	2.6	17.2	14	Up	109	A	0.0065	1.66667	2.32
2008-06-27	4763	Mature	2	14.9	1	20.3	36	22	Up	107	D	0.0093	1.69444	2.6
2008-06-27	4763	Mature	2	14.9	1	20.3	36	22	Up	107	E	0.0049	1.36111	2.12
2008-06-27	4763	Mature	2	14.9	1	20.3	36	22	Up	107	B	0.0081	1.72222	2.56
2008-06-27	4763	Mature	2	14.9	1	20.3	36	22	Up	107	C	0.0128	1.75	2.92
2008-06-27	4763	Mature	2	14.9	1	20.3	36	22	Up	107	A	0.0113	1.77778	2.8
2008-06-27	4763	Mature	3	15.4	1	19	26.2	17	Up	155	A	0.0074	1.66667	2.36
2008-06-27	4763	Mature	3	15.4	1	19	26.2	17	Up	155	D	0.0078	1.69444	2.32
2008-06-27	4763	Mature	3	15.4	1	19	26.2	17	Up	155	C	0.0103	1.75	2.72
2008-06-27	4763	Mature	3	15.4	1	19	26.2	17	Up	155	B	0.0092	1.77778	2.28
2008-06-27	4763	Mature	3	15.4	1	19	26.2	17	Up	155	E	0.0091	1.72222	2.4
2008-06-27	4763	Mature	4	15.6	1	17.3	39.7	24	Up	159	E	0.0062	1.5	2.4
2008-06-27	4763	Mature	4	15.6	1	17.3	39.7	24	Up	159	D	0.0088	1.75	2.48
2008-06-27	4763	Mature	4	15.6	1	17.3	39.7	24	Up	159	C	0.0047	1.36111	1.88
2008-06-27	4763	Mature	4	15.6	1	17.3	39.7	24	Up	159	A	0.0061	1.61111	2.4
2008-06-27	4763	Mature	4	15.6	1	17.3	39.7	24	Up	159	B	0.0059	1.63889	2.28
2008-06-27	4763	Mature	5	14.9	1	8.5	38.7	24	Up	157	B	0.0085	1.55556	2.52
2008-06-27	4763	Mature	5	14.9	1	8.5	38.7	24	Up	157	E	0.0069	1.63889	2.32
2008-06-27	4763	Mature	5	14.9	1	8.5	38.7	24	Up	157	D	0.009	1.77778	2.4
2008-06-27	4763	Mature	5	14.9	1	8.5	38.7	24	Up	157	C	0.008	1.63889	2.4
2008-06-27	4763	Mature	5	14.9	1	8.5	38.7	24	Up	157	A	0.0075	1.55556	2.48
2008-06-27	4763	Mature	6	14.8	1	21	32.2	22	Up	105	A	0.0061	1.52778	2.32
2008-06-27	4763	Mature	6	14.8	1	21	32.2	22	Up	105	B	0.0098	1.69444	2.76
2008-06-27	4763	Mature	6	14.8	1	21	32.2	22	Up	105	C	0.0078	1.55556	2.32
2008-06-27	4763	Mature	6	14.8	1	21	32.2	22	Up	105	D	0.0092	1.66667	2.8
2008-06-27	4763	Mature	6	14.8	1	21	32.2	22	Up	105	E	0.0075	1.69444	2.2
2008-06-27	4763	Mature	7	15.1	2	15.5	34	23	Up	163	A	0.0123	1.72222	2.72
2008-06-27	4763	Mature	7	15.1	2	15.5	34	23	Up	163	E	0.0051	1.44444	2.28
2008-06-27	4763	Mature	7	15.1	2	15.5	34	23	Up	163	D	0.0046	1.38889	2.16
2008-06-27	4763	Mature	7	15.1	2	15.5	34	23	Up	163	C	0.0076	1.69444	2.52
2008-06-27	4763	Mature	7	15.1	2	15.5	34	23	Up	163	B	0.0092	1.72222	2.24
2008-06-27	4763	Mature	8	15.4	1	18.9	27	20	Up	153	D	0.0069	1.52778	2.36
2008-06-27	4763	Mature	8	15.4	1	18.9	27	20	Up	153	C	0.0066	1.58333	2.4
2008-06-27	4763	Mature	8	15.4	1	18.9	27	20	Up	153	B	0.0064	1.5	2.32
2008-06-27	4763	Mature	8	15.4	1	18.9	27	20	Up	153	A	0.0079	1.75	2.4
2008-06-27	4763	Mature	8	15.4	1	18.9	27	20	Up	153	E	0.0056	1.5	2.24
2008-06-27	4763	Mature	9	14.8	1	17.5	16.6	15	Up	111	E	0.0099	1.72222	2.72
2008-06-27	4763	Mature	9	14.8	1	17.5	16.6	15	Up	111	A	0.0098	1.83333	2.8
2008-06-27	4763	Mature	9	14.8	1	17.5	16.6	15	Up	111	B	0.0113	1.80556	2.68
2008-06-27	4763	Mature	9	14.8	1	17.5	16.6	15	Up	111	D	0.0121	1.97222	2.8
2008-06-27	4763	Mature	9	14.8	1	17.5	16.6	15	Up	111	C	0.0117	1.77778	2.64
2008-06-27	4763	Mature	10	14.8	1	20	25.1	17	Up	161	D	0.0138	1.72222	3.12
2008-06-27	4763	Mature	10	14.8	1	20	25.1	17	Up	161	E	0.0099	1.88889	2.4
2008-06-27	4763	Mature	10	14.8	1	20	25.1	17	Up	161	B	0.0106	1.91667	2.8
2008-06-27	4763	Mature	10	14.8	1	20	25.1	17	Up	161	A	0.015	1.80556	3.2
2008-06-27	4763	Mature	10	14.8	1	20	25.1	17	Up	161	C	0.0118	1.86111	2.76
2008-07-01	5982	Mature	2	18.4	1	5.7	31	17	Up	42	C	0.006	1.52778	2.32
2008-07-01	5982	Mature	2	18.4	1	5.7	31	17	Up	42	B	0.0079	1.52778	2.52
2008-07-01	5982	Mature	2	18.4	1	5.7	31	17	Up	42	D	0.0074	1.55556	2.48
2008-07-01	5982	Mature	2	18.4	1	5.7	31	17	Up	42	E	0.0053	1.36111	2.04
2008-07-01	5982	Mature	2	18.4	1	5.7	31	17	Up	42	A	0.0058	1.38889	2.08
2008-07-01	5982	Mature	3	17.2	1	13.8	41	19	Up	44	D	0.0099	1.52778	2.8
2008-07-01	5982	Mature	3	17.2	1	13.8	41	19	Up	44	C	0.0069	1.61111	2.32
2008-07-01	5982	Mature	3	17.2	1	13.8	41	19	Up	44	B	0.0089	1.66667	2.8
2008-07-01	5982	Mature	3	17.2	1	13.8	41	19	Up	44	A	0.0052	1.44444	2.2
2008-07-01	5982	Mature	3	17.2	1	13.8	41	19	Up	44	E	0.008	1.80556	2.6
2008-07-01	5982	Mature	4	16.6	3	19.2	33	18.5	Up	46	B	0.01	1.88889	2.68
2008-07-01	5982	Mature	4	16.6	3	19.2	33	18.5	Up	46	E	0.0072	1.33333	2.36
2008-07-01	5982	Mature	4	16.6	3	19.2	33	18.5	Up	46	C	0.0079	1.80556	2.64
2008-07-01	5982	Mature	4	16.6	3	19.2	33	18.5	Up	46	A	0.0094	1.72222	2.56
2008-07-01	5982	Mature	4	16.6	3	19.2	33	18.5	Up	46	D	0.009	1.58333	2.4
2008-07-01	5982	Mature	5	18.5	1	3.5	34	17	Up	49	A	0.0039	1.19444	1.92
2008-07-01	5982	Mature	5	18.5	1	3.5	34	17	Up	49	B	0.0047	1.38889	2.16
2008-07-01	5982	Mature	5	18.5	1	3.5	34	17	Up	49	D	0.0045	1.27778	2.04
2008-07-01	5982	Mature	5	18.5	1	3.5	34	17	Up	49	C	0.0054	1.41667	2
2008-07-01	5982	Mature	5	18.5	1	3.5	34	17	Up	49	E	0.0045	1.30556	1.92
2008-07-01	5982	Mature	6	17.1	1	12.7	15.5	10.5	Up	56	A	0.0084	1.66667	2.4
2008-07-01	5982	Mature	6	17.1	1	12.7	15.5	10.5	Up	56	B	0.0083	1.66667	2.44
2008-07-01	5982	Mature	6	17.1	1	12.7	15.5	10.5	Up	56	C	0.0091	1.80556	2.68
2008-07-01	5982	Mature	6	17.1	1	12.7	15.5	10.5	Up	56	D	0.0045	1.41667	2
2008-07-01	5982	Mature	6	17.1	1	12.7	15.5	10.5	Up	56	E	0.0075	1.55556	2.6
2008-07-01	5982	Mature	7	17.1	2	7	21	15	Up	53	B	0.0037	1.27778	1.76
2008-07-01	5982	Mature	7	17.1	2	7	21	15	Up	53	C	0.0091	1.72222	2.52
2008-07-01	5982	Mature	7	17.1	2	7	21	15	Up	53	D	0.0045	1.25	2
2008-07-01	5982	Mature	7	17.1	2	7	21	15	Up	53	E	0.0074	1.58333	2.24
2008-07-01	5982	Mature	7	17.1	2	7	21	15	Up	53	A	0.0045	1.38889	2.16
2008-07-01	5982	Mature	8	16.9	1	13.6	37	20.5	Up	51	E	0.0028	1.16667	1.72
2008-07-01	5982	Mature	8	16.9	1	13.6	37	20.5	Up	51	D	0.0078	1.66667	2.4
2008-07-01	5982	Mature	8	16.9	1	13.6	37	20.5	Up	51	C	0.0052	1.47222	2.08
2008-07-01	5982	Mature	8	16.9	1	13.6	37	20.5	Up	51	A	0.0046	1.25	2
2008-07-01	5982	Mature	8	16.9	1	13.6	37	20.5	Up	51	B	0.0058	1.47222	2.2
2008-07-01	5982	Mature	9	17	1	18.9	21	13.5	Up	171	B	0.0076	1.58333	2.6
2008-07-01	5982	Mature	9	17	1	18.9	21	13.5	Up	171	C	0.0104	1.83333	2.68
2008-07-01	5982	Mature	9	17	1	18.9	21	13.5	Up	171	D	0.0069	1.58333	2.4
2008-07-01	5982	Mature	9	17	1	18.9	21	13.5	Up	171	E	0.0043	1.38889	2.16
2008-07-01	5982	Mature	9	17	1	18.9	21	13.5	Up	171	A	0.0059	1.41667	2.16
2008-07-01	5982	Mature	10	16.7	1	28	41	19	Up	173	C	0.0031	1.16667	1.84
2008-07-01	5982	Mature	10	16.7	1	28	41	19	Up	173	A	0.0043	1.30556	2.08
2008-07-01	5982	Mature	10	16.7	1	28	41	19	Up	173	B	0.0114	1.86111	2.52
2008-07-01	5982	Mature	10	16.7	1	28	41	19	Up	173	D	0.0057	1.52778	2.16
2008-07-01	5982	Mature	10	16.7	1	28	41	19	Up	173	E	0.0042	1.30556	2
2008-07-07	7676	Mature	1	16.7	1	1.5	40.4	22	Up	1090	E	0.0046	1.38889	2.32
2008-07-07	7676	Mature	1	16.7	1	1.5	40.4	22	Up	1090	C	0.0054	1.41667	2.24
2008-07-07	7676	Mature	1	16.7	1	1.5	40.4	22	Up	1090	B	0.0036	1.25	2
2008-07-07	7676	Mature	1	16.7	1	1.5	40.4	22	Up	1090	A	0.0052	1.36111	2.24
2008-07-07	7676	Mature	1	16.7	1	1.5	40.4	22	Up	1090	D	0.0062	1.47222	2.48
2008-07-07	7676	Mature	2	16.1	1	2.2	28	19.5	Up	1094	D	0.0036	1.16667	1.8
2008-07-07	7676	Mature	2	16.1	1	2.2	28	19.5	Up	1094	C	0.0102	1.52778	2.8
2008-07-07	7676	Mature	2	16.1	1	2.2	28	19.5	Up	1094	E	0.0043	1.27778	1.92
2008-07-07	7676	Mature	2	16.1	1	2.2	28	19.5	Up	1094	A	0.0027	1.11111	1.72
2008-07-07	7676	Mature	2	16.1	1	2.2	28	19.5	Up	1094	B	0.0049	1.27778	2
2008-07-07	7676	Mature	3	15.8	1	4.8	30.3	20.5	Up	1143	A	0.0076	1.58333	2.32
2008-07-07	7676	Mature	3	15.8	1	4.8	30.3	20.5	Up	1143	B	0.0093	1.66667	2.24
2008-07-07	7676	Mature	3	15.8	1	4.8	30.3	20.5	Up	1143	C	0.005	1.38889	2.04
2008-07-07	7676	Mature	3	15.8	1	4.8	30.3	20.5	Up	1143	E	0.005	1.38889	2.2
2008-07-07	7676	Mature	3	15.8	1	4.8	30.3	20.5	Up	1143	D	0.0058	1.47222	2.32
2008-07-07	7676	Mature	4	15.7	1	6.3	37.1	19	Up	1092	E	0.0041	1.27778	2
2008-07-07	7676	Mature	4	15.7	1	6.3	37.1	19	Up	1092	A	0.0043	1.27778	2.12
2008-07-07	7676	Mature	4	15.7	1	6.3	37.1	19	Up	1092	D	0.0045	1.25	2.12
2008-07-07	7676	Mature	4	15.7	1	6.3	37.1	19	Up	1092	C	0.0049	1.16667	2.28
2008-07-07	7676	Mature	4	15.7	1	6.3	37.1	19	Up	1092	B	0.0035	1.25	2.2
2008-07-07	7676	Mature	6	15	1	17.2	28.5	16	Up	1106	D	0.0049	1.38889	1.96
2008-07-07	7676	Mature	6	15	1	17.2	28.5	16	Up	1106	E	0.0059	1.55556	2.12
2008-07-07	7676	Mature	6	15	1	17.2	28.5	16	Up	1106	C	0.0071	1.52778	2.2
2008-07-07	7676	Mature	6	15	1	17.2	28.5	16	Up	1106	B	0.0033	1.13889	2
2008-07-07	7676	Mature	6	15	1	17.2	28.5	16	Up	1106	A	0.0075	1.58333	2.24
2008-07-07	7676	Mature	7	15.1	2	8.6	42.6	17	Up	1104	D	0.0049	1.27778	2
2008-07-07	7676	Mature	7	15.1	2	8.6	42.6	17	Up	1104	C	0.0052	1.44444	2
2008-07-07	7676	Mature	7	15.1	2	8.6	42.6	17	Up	1104	B	0.004	1.13889	1.88
2008-07-07	7676	Mature	7	15.1	2	8.6	42.6	17	Up	1104	E	0.0023	1.11111	1.8
2008-07-07	7676	Mature	7	15.1	2	8.6	42.6	17	Up	1104	A	0.0042	1.25	1.88
2008-07-07	7676	Mature	8	16.6	1	12.7	20.6	12	Up	1098	E	0.0055	1.44444	2.2
2008-07-07	7676	Mature	8	16.6	1	12.7	20.6	12	Up	1098	D	0.0055	1.41667	2.08
2008-07-07	7676	Mature	8	16.6	1	12.7	20.6	12	Up	1098	C	0.006	1.52778	2.24
2008-07-07	7676	Mature	8	16.6	1	12.7	20.6	12	Up	1098	A	0.0064	1.52778	2.36
2008-07-07	7676	Mature	8	16.6	1	12.7	20.6	12	Up	1098	B	0.0099	1.66667	2.56
2008-07-07	7676	Mature	9	17.4	2	1.6	45.1	21	Up	1102	D	0.0033	1.25	2
2008-07-07	7676	Mature	9	17.4	2	1.6	45.1	21	Up	1102	A	0.0042	1.27778	2.08
2008-07-07	7676	Mature	9	17.4	2	1.6	45.1	21	Up	1102	B	0.0037	1.13889	1.88
2008-07-07	7676	Mature	9	17.4	2	1.6	45.1	21	Up	1102	C	0.0048	1.44444	2.08
2008-07-07	7676	Mature	9	17.4	2	1.6	45.1	21	Up	1102	E	0.004	1.25	1.88
2008-07-07	7676	Mature	10	17.9	2	12	35.4	14.5	Up	1096	D	0.0067	1.66667	2.4
2008-07-07	7676	Mature	10	17.9	2	12	35.4	14.5	Up	1096	E	0.0089	1.58333	2.8
2008-07-07	7676	Mature	10	17.9	2	12	35.4	14.5	Up	1096	C	0.0038	1.25	1.96
2008-07-07	7676	Mature	10	17.9	2	12	35.4	14.5	Up	1096	A	0.0036	1.25	1.96
2008-07-07	7676	Mature	10	17.9	2	12	35.4	14.5	Up	1096	B	0.0032	1.22222	1.64
2008-06-27	6099N	Mature	1	17.3	1	2.3	13.1	13	Up	127	A	0.0034	1.25	1.84
2008-06-27	6099N	Mature	1	17.3	1	2.3	13.1	13	Up	127	C	0.0054	1.47222	2.2
2008-06-27	6099N	Mature	1	17.3	1	2.3	13.1	13	Up	127	E	0.0029	1.11111	1.84
2008-06-27	6099N	Mature	1	17.3	1	2.3	13.1	13	Up	127	B	0.0076	1.69444	2.56
2008-06-27	6099N	Mature	1	17.3	1	2.3	13.1	13	Up	127	D	0.0035	1.25	1.92
2008-06-27	6099N	Mature	2	16.9	1	19.4	22.7	17	Up	131	E	0.0031	1.22222	1.88
2008-06-27	6099N	Mature	2	16.9	1	19.4	22.7	17	Up	131	D	0.0041	1.33333	1.88
2008-06-27	6099N	Mature	2	16.9	1	19.4	22.7	17	Up	131	C	0.0065	1.58333	2.24
2008-06-27	6099N	Mature	2	16.9	1	19.4	22.7	17	Up	131	B	0.0044	1.36111	2.16
2008-06-27	6099N	Mature	2	16.9	1	19.4	22.7	17	Up	131	A	0.0071	1.55556	2.36
2008-06-27	6099N	Mature	3	16.2	1	5.5	18.2	14.5	Up	129	D	0.0029	1.11111	1.64
2008-06-27	6099N	Mature	3	16.2	1	5.5	18.2	14.5	Up	129	A	0.0048	1.41667	2.24
2008-06-27	6099N	Mature	3	16.2	1	5.5	18.2	14.5	Up	129	C	0.0038	1.22222	1.92
2008-06-27	6099N	Mature	3	16.2	1	5.5	18.2	14.5	Up	129	E	0.0046	1.36111	2
2008-06-27	6099N	Mature	3	16.2	1	5.5	18.2	14.5	Up	129	B	0.0059	1.5	2.4
2008-06-27	6099N	Mature	4	16	1	20.8	26.4	16	Up	137	E	0.0126	1.94444	2.68
2008-06-27	6099N	Mature	4	16	1	20.8	26.4	16	Up	137	D	0.0065	1.63889	2.52
2008-06-27	6099N	Mature	4	16	1	20.8	26.4	16	Up	137	C	0.0047	1.44444	2.2
2008-06-27	6099N	Mature	4	16	1	20.8	26.4	16	Up	137	B	0.0071	1.58333	2.64
2008-06-27	6099N	Mature	4	16	1	20.8	26.4	16	Up	137	A	0.0109	1.86111	3.04
2008-06-27	6099N	Mature	5	15.8	1	18.5	38.6	21	Up	101	D	0.0054	1.38889	2.36
2008-06-27	6099N	Mature	5	15.8	1	18.5	38.6	21	Up	101	C	0.0045	1.38889	2
2008-06-27	6099N	Mature	5	15.8	1	18.5	38.6	21	Up	101	B	0.0088	1.69444	2.56
2008-06-27	6099N	Mature	5	15.8	1	18.5	38.6	21	Up	101	A	0.0079	1.66667	2.72
2008-06-27	6099N	Mature	5	15.8	1	18.5	38.6	21	Up	101	E	0.0063	1.38889	2.24
2008-06-27	6099N	Mature	6	16.2	1	22	61	22	Up	135	E	0.0043	1.30556	2.04
2008-06-27	6099N	Mature	6	16.2	1	22	61	22	Up	135	B	0.0069	1.52778	2.36
2008-06-27	6099N	Mature	6	16.2	1	22	61	22	Up	135	C	0.0071	1.63889	2.52
2008-06-27	6099N	Mature	6	16.2	1	22	61	22	Up	135	D	0.0051	1.27778	2.16
2008-06-27	6099N	Mature	6	16.2	1	22	61	22	Up	135	A	0.0076	1.69444	2.44
2008-06-27	6099N	Mature	7	16.8	1	7.7	25.7	15.5	Up	98	E	0.0063	1.19444	2.28
2008-06-27	6099N	Mature	7	16.8	1	7.7	25.7	15.5	Up	98	D	0.0059	1.41667	2.24
2008-06-27	6099N	Mature	7	16.8	1	7.7	25.7	15.5	Up	98	B	0.0074	1.44444	2.24
2008-06-27	6099N	Mature	7	16.8	1	7.7	25.7	15.5	Up	98	C	0.0036	1.16667	1.84
2008-06-27	6099N	Mature	7	16.8	1	7.7	25.7	15.5	Up	98	A	0.0056	1.38889	2.32
2008-06-27	6099N	Mature	8	15.6	1	20.2	15.5	14	Up	151	A	0.0074	1.66667	2.4
2008-06-27	6099N	Mature	8	15.6	1	20.2	15.5	14	Up	151	E	0.0068	1.52778	2.36
2008-06-27	6099N	Mature	8	15.6	1	20.2	15.5	14	Up	151	C	0.0043	1.38889	2.12
2008-06-27	6099N	Mature	8	15.6	1	20.2	15.5	14	Up	151	D	0.0038	1.27778	2
2008-06-27	6099N	Mature	8	15.6	1	20.2	15.5	14	Up	151	B	0.0083	1.80556	2.48
2008-06-27	6099N	Mature	9	16	1	10.3	27	18	Up	133	A	0.0061	1.5	2.04
2008-06-27	6099N	Mature	9	16	1	10.3	27	18	Up	133	B	0.0074	1.66667	2.44
2008-06-27	6099N	Mature	9	16	1	10.3	27	18	Up	133	C	0.0049	1.52778	1.92
2008-06-27	6099N	Mature	9	16	1	10.3	27	18	Up	133	D	0.0036	1.25	1.8
2008-06-27	6099N	Mature	9	16	1	10.3	27	18	Up	133	E	0.0074	1.58333	2.6
2008-06-27	6099N	Mature	10	15.8	1	27	15.5	13	Up	103	E	0.005	1.44444	2.24
2008-06-27	6099N	Mature	10	15.8	1	27	15.5	13	Up	103	D	0.0042	1.36111	2.24
2008-06-27	6099N	Mature	10	15.8	1	27	15.5	13	Up	103	C	0.0073	1.66667	2.28
2008-06-27	6099N	Mature	10	15.8	1	27	15.5	13	Up	103	A	0.007	1.55556	2.36
2008-06-27	6099N	Mature	10	15.8	1	27	15.5	13	Up	103	B	0.0101	1.80556	2.76
2008-07-04	1152	Middle-Aged	1	20.4	1	3.7	9.3	6.5	Up	1059	A	0.0026	1.11111	1.8
2008-07-04	1152	Middle-Aged	1	20.4	1	3.7	9.3	6.5	Up	1059	C	0.0036	1.33333	1.84
2008-07-04	1152	Middle-Aged	1	20.4	1	3.7	9.3	6.5	Up	1059	B	0.0033	1.25	1.76
2008-07-04	1152	Middle-Aged	1	20.4	1	3.7	9.3	6.5	Up	1059	D	0.0033	1.25	1.88
2008-07-04	1152	Middle-Aged	1	20.4	1	3.7	9.3	6.5	Up	1059	E	0.002	1.19444	1.64
2008-07-04	1152	Middle-Aged	2	20.5	1	0.4	14.3	8	Up	1042	C	0.0025	1.13889	1.72
2008-07-04	1152	Middle-Aged	2	20.5	1	0.4	14.3	8	Up	1042	B	0.0037	1.22222	1.92
2008-07-04	1152	Middle-Aged	2	20.5	1	0.4	14.3	8	Up	1042	D	0.003	1.19444	1.92
2008-07-04	1152	Middle-Aged	2	20.5	1	0.4	14.3	8	Up	1042	A	0.0035	1.25	1.88
2008-07-04	1152	Middle-Aged	2	20.5	1	0.4	14.3	8	Up	1042	E	0.0027	1.02778	1.68
2008-07-04	1152	Middle-Aged	3	21.2	1	5.6	11.2	7	Up	1046	B	0.0028	1.19444	1.8
2008-07-04	1152	Middle-Aged	3	21.2	1	5.6	11.2	7	Up	1046	A	0.0025	1.19444	1.68
2008-07-04	1152	Middle-Aged	3	21.2	1	5.6	11.2	7	Up	1046	C	0.0027	1.22222	1.76
2008-07-04	1152	Middle-Aged	3	21.2	1	5.6	11.2	7	Up	1046	D	0.0094	1.66667	2.44
2008-07-04	1152	Middle-Aged	3	21.2	1	5.6	11.2	7	Up	1046	E	0.0115	1.86111	2.68
2008-07-04	1152	Middle-Aged	4	21.2	1	8.4	9.4	7	Up	1062	D	0.0054	1.44444	2.04
2008-07-04	1152	Middle-Aged	4	21.2	1	8.4	9.4	7	Up	1062	A	0.0044	1.41667	2.16
2008-07-04	1152	Middle-Aged	4	21.2	1	8.4	9.4	7	Up	1062	B	0.0076	1.83333	2.6
2008-07-04	1152	Middle-Aged	4	21.2	1	8.4	9.4	7	Up	1062	C	0.0068	1.63889	2.4
2008-07-04	1152	Middle-Aged	4	21.2	1	8.4	9.4	7	Up	1062	E	0.0036	1.36111	1.88
2008-07-04	1152	Middle-Aged	5	20.9	1	5.5	10.7	8	Up	1044	C	0.0075	1.58333	2
2008-07-04	1152	Middle-Aged	5	20.9	1	5.5	10.7	8	Up	1044	B	0.0078	1.72222	2.4
2008-07-04	1152	Middle-Aged	5	20.9	1	5.5	10.7	8	Up	1044	A	0.0039	1.30556	2
2008-07-04	1152	Middle-Aged	5	20.9	1	5.5	10.7	8	Up	1044	D	0.0023	1.11111	1.56
2008-07-04	1152	Middle-Aged	5	20.9	1	5.5	10.7	8	Up	1044	E	0.0042	1.30556	2.08
2008-07-04	1152	Middle-Aged	6	21.1	1	8.3	13.8	8	Up	1048	C	0.0029	1.16667	1.68
2008-07-04	1152	Middle-Aged	6	21.1	1	8.3	13.8	8	Up	1048	B	0.006	1.47222	2.24
2008-07-04	1152	Middle-Aged	6	21.1	1	8.3	13.8	8	Up	1048	D	0.0088	1.77778	2.48
2008-07-04	1152	Middle-Aged	6	21.1	1	8.3	13.8	8	Up	1048	E	0.0028	1.11111	1.64
2008-07-04	1152	Middle-Aged	6	21.1	1	8.3	13.8	8	Up	1048	A	0.0073	1.75	2.28
2008-07-04	1152	Middle-Aged	7	21.2	1	10	26	12	Up	1063	A	0.0032	1.25	1.84
2008-07-04	1152	Middle-Aged	7	21.2	1	10	26	12	Up	1063	E	0.0061	1.66667	2.52
2008-07-04	1152	Middle-Aged	7	21.2	1	10	26	12	Up	1063	D	0.0069	1.58333	2.28
2008-07-04	1152	Middle-Aged	7	21.2	1	10	26	12	Up	1063	C	0.0072	1.72222	2.44
2008-07-04	1152	Middle-Aged	7	21.2	1	10	26	12	Up	1063	B	0.0067	1.58333	2.6
2008-07-04	1152	Middle-Aged	8	21.8	1	12.6	12.1	9	Up	1050	A	0.0062	1.47222	2.24
2008-07-04	1152	Middle-Aged	8	21.8	1	12.6	12.1	9	Up	1050	E	0.0062	1.47222	2.04
2008-07-04	1152	Middle-Aged	8	21.8	1	12.6	12.1	9	Up	1050	D	0.006	1.52778	2.16
2008-07-04	1152	Middle-Aged	8	21.8	1	12.6	12.1	9	Up	1050	C	0.0077	1.52778	2.32
2008-07-04	1152	Middle-Aged	8	21.8	1	12.6	12.1	9	Up	1050	B	0.0107	1.75	2.56
2008-07-04	1152	Middle-Aged	9	20.1	1	3.2	8.7	7	Up	1065	A	0.0042	1.25	1.92
2008-07-04	1152	Middle-Aged	9	20.1	1	3.2	8.7	7	Up	1065	E	0.0057	1.52778	2.12
2008-07-04	1152	Middle-Aged	9	20.1	1	3.2	8.7	7	Up	1065	D	0.0031	1.30556	1.68
2008-07-04	1152	Middle-Aged	9	20.1	1	3.2	8.7	7	Up	1065	B	0.0024	1.08333	1.8
2008-07-04	1152	Middle-Aged	9	20.1	1	3.2	8.7	7	Up	1065	C	0.0028	1.13889	1.72
2008-07-07	1152	Middle-Aged	10	15.5	1	5.4	10.6	7	Up	1113	C	0.0079	1.66667	2.24
2008-07-07	1152	Middle-Aged	10	15.5	1	5.4	10.6	7	Up	1113	D	0.0059	1.47222	2.08
2008-07-07	1152	Middle-Aged	10	15.5	1	5.4	10.6	7	Up	1113	B	0.0088	1.72222	2.48
2008-07-07	1152	Middle-Aged	10	15.5	1	5.4	10.6	7	Up	1113	A	0.0107	1.94444	2.52
2008-07-07	1152	Middle-Aged	10	15.5	1	5.4	10.6	7	Up	1113	E	0.0031	1.19444	1.8
2008-06-24	5264	Middle-Aged	1	12.6	1	12.5	15.5	9.5	Up	63	E	0.0081	1.47222	2.4
2008-06-24	5264	Middle-Aged	1	12.6	1	12.5	15.5	9.5	Up	63	C	0.0075	1.55556	2.4
2008-06-24	5264	Middle-Aged	1	12.6	1	12.5	15.5	9.5	Up	63	D	0.0121	1.61111	3
2008-06-24	5264	Middle-Aged	1	12.6	1	12.5	15.5	9.5	Up	63	B	0.0084	1.44444	2.48
2008-06-24	5264	Middle-Aged	1	12.6	1	12.5	15.5	9.5	Up	63	A	0.0118	1.41667	2.96
2008-06-24	5264	Middle-Aged	2	12	1	12.6	11.4	6	Up	84	D	0.0117	1.66667	2.88
2008-06-24	5264	Middle-Aged	2	12	1	12.6	11.4	6	Up	84	C	0.0092	1.75	2.64
2008-06-24	5264	Middle-Aged	2	12	1	12.6	11.4	6	Up	84	B	0.0059	1.52778	2.2
2008-06-24	5264	Middle-Aged	2	12	1	12.6	11.4	6	Up	84	A	0.0045	1.16667	1.96
2008-06-24	5264	Middle-Aged	2	12	1	12.6	11.4	6	Up	84	E	0.0083	1.69444	2.44
2008-06-24	5264	Middle-Aged	4	11.7	2	4.55	16.4	7.5	Up	65	E	0.0057	1.55556	2.4
2008-06-24	5264	Middle-Aged	4	11.7	2	4.55	16.4	7.5	Up	65	D	0.005	1.19444	2.12
2008-06-24	5264	Middle-Aged	4	11.7	2	4.55	16.4	7.5	Up	65	C	0.0064	1.66667	2.4
2008-06-24	5264	Middle-Aged	4	11.7	2	4.55	16.4	7.5	Up	65	B	0.0063	1.5	2.28
2008-06-24	5264	Middle-Aged	4	11.7	2	4.55	16.4	7.5	Up	65	A	0.005	1.52778	2.2
2008-06-24	5264	Middle-Aged	5	14.8	1	1.75	11.1	6	Up	61	B	0.0048	1.27778	2.2
2008-06-24	5264	Middle-Aged	5	14.8	1	1.75	11.1	6	Up	61	E	0.0036	1.22222	1.96
2008-06-24	5264	Middle-Aged	5	14.8	1	1.75	11.1	6	Up	61	D	0.0056	1.33333	2.12
2008-06-24	5264	Middle-Aged	5	14.8	1	1.75	11.1	6	Up	61	C	0.0039	1.25	2
2008-06-24	5264	Middle-Aged	5	14.8	1	1.75	11.1	6	Up	61	A	0.0079	1.66667	2.2
2008-06-24	5264	Middle-Aged	6	12.5	1	11.9	22.9	10	Up	71	D	0.0086	1.44444	2.84
2008-06-24	5264	Middle-Aged	6	12.5	1	11.9	22.9	10	Up	71	E	0.01	1.80556	2.76
2008-06-24	5264	Middle-Aged	6	12.5	1	11.9	22.9	10	Up	71	C	0.0064	1.22222	2.48
2008-06-24	5264	Middle-Aged	6	12.5	1	11.9	22.9	10	Up	71	B	0.0044	1.22222	2.04
2008-06-24	5264	Middle-Aged	6	12.5	1	11.9	22.9	10	Up	71	A	0.0048	1.30556	2.16
2008-06-24	5264	Middle-Aged	7	14.2	1	12.7	13.4	7.75	Up	78	B	0.007	1.30556	2.76
2008-06-24	5264	Middle-Aged	7	14.2	1	12.7	13.4	7.75	Up	78	E
2008-06-24	5264	Middle-Aged	7	14.2	1	12.7	13.4	7.75	Up	78	D
2008-06-24	5264	Middle-Aged	7	14.2	1	12.7	13.4	7.75	Up	78	A	0.0083	1.77778	2.4
2008-06-24	5264	Middle-Aged	7	14.2	1	12.7	13.4	7.75	Up	78	C	0.0101	1.52778	2.88
2008-06-24	5264	Middle-Aged	8	14.8	1	1.48	8.8	6	Up	76	E	0.0036	1.25	1.92
2008-06-24	5264	Middle-Aged	8	14.8	1	1.48	8.8	6	Up	76	D	0.0032	1.25	1.6
2008-06-24	5264	Middle-Aged	8	14.8	1	1.48	8.8	6	Up	76	C	0.0035	1.25	1.84
2008-06-24	5264	Middle-Aged	8	14.8	1	1.48	8.8	6	Up	76	B	0.004	1.27778	1.92
2008-06-24	5264	Middle-Aged	8	14.8	1	1.48	8.8	6	Up	76	A	0.0045	1.27778	1.88
2008-06-24	5264	Middle-Aged	9	11.3	1	10	34.8	12	Up	67	B	0.0057	1.41667	2.4
2008-06-24	5264	Middle-Aged	9	11.3	1	10	34.8	12	Up	67	C	0.0073	1.66667	2.52
2008-06-24	5264	Middle-Aged	9	11.3	1	10	34.8	12	Up	67	E	0.0046	1.41667	2
2008-06-24	5264	Middle-Aged	9	11.3	1	10	34.8	12	Up	67	D	0.0085	1.75	2.44
2008-06-24	5264	Middle-Aged	9	11.3	1	10	34.8	12	Up	67	A	0.0037	1.25	1.88
2008-06-24	5264	Middle-Aged	10	11.8	1	7.2	18.8		Up	69	B	0.0099	1.72222	2.4
2008-06-24	5264	Middle-Aged	10	11.8	1	7.2	18.8		Up	69	C	0.0037	1.27778	1.84
2008-06-24	5264	Middle-Aged	10	11.8	1	7.2	18.8		Up	69	D	0.0053	1.41667	2
2008-06-24	5264	Middle-Aged	10	11.8	1	7.2	18.8		Up	69	E	0.0095	1.63889	2.6
2008-06-24	5264	Middle-Aged	10	11.8	1	7.2	18.8		Up	69	A	0.0045	1.44444	2.04
2008-07-01	6748	Middle-Aged	1	17	1	27.6	12	9	Up	57	B	0.0128	1.86111	3
2008-07-01	6748	Middle-Aged	1	17	1	27.6	12	9	Up	57	E	0.0051	1.41667	2.24
2008-07-01	6748	Middle-Aged	1	17	1	27.6	12	9	Up	57	C	0.0092	1.66667	2.68
2008-07-01	6748	Middle-Aged	1	17	1	27.6	12	9	Up	57	A	0.0067	1.58333	2.32
2008-07-01	6748	Middle-Aged	1	17	1	27.6	12	9	Up	57	D	0.0072	1.52778	2.4
2008-07-01	6748	Middle-Aged	2	17.8	1	3.5	21.2	13	Up	59	D	0.0058	1.55556	2.24
2008-07-01	6748	Middle-Aged	2	17.8	1	3.5	21.2	13	Up	59	A	0.005	1.38889	2.2
2008-07-01	6748	Middle-Aged	2	17.8	1	3.5	21.2	13	Up	59	B	0.0034	1.22222	2.04
2008-07-01	6748	Middle-Aged	2	17.8	1	3.5	21.2	13	Up	59	C	0.01	1.69444	2.76
2008-07-01	6748	Middle-Aged	2	17.8	1	3.5	21.2	13	Up	59	E	0.0057	1.38889	2.08
2008-07-01	6748	Middle-Aged	3	15.9	1	12.2	9.7	6	Up	146	E	0.0031	1.19444	1.88
2008-07-01	6748	Middle-Aged	3	15.9	1	12.2	9.7	6	Up	146	C	0.0074	1.55556	2.44
2008-07-01	6748	Middle-Aged	3	15.9	1	12.2	9.7	6	Up	146	B	0.0073	1.66667	2.36
2008-07-01	6748	Middle-Aged	3	15.9	1	12.2	9.7	6	Up	146	D	0.0047	1.47222	2.08
2008-07-01	6748	Middle-Aged	3	15.9	1	12.2	9.7	6	Up	146	A	0.0054	1.38889	2
2008-07-01	6748	Middle-Aged	4	19	1	2	9.3	6.5	Up	166	E	0.0059	1.66667	2.2
2008-07-01	6748	Middle-Aged	4	19	1	2	9.3	6.5	Up	166	A	0.0073	1.69444	2.44
2008-07-01	6748	Middle-Aged	4	19	1	2	9.3	6.5	Up	166	D	0.0049	1.38889	2.32
2008-07-01	6748	Middle-Aged	4	19	1	2	9.3	6.5	Up	166	C	0.0081	1.80556	2.24
2008-07-01	6748	Middle-Aged	4	19	1	2	9.3	6.5	Up	166	B	0.0073	1.72222	2.4
2008-07-01	6748	Middle-Aged	5	17.4	1	3.2	22	12	Up	167	D	0.0085	1.77778	2.64
2008-07-01	6748	Middle-Aged	5	17.4	1	3.2	22	12	Up	167	C	0.0046	1.41667	2.16
2008-07-01	6748	Middle-Aged	5	17.4	1	3.2	22	12	Up	167	B	0.0053	1.52778	2.4
2008-07-01	6748	Middle-Aged	5	17.4	1	3.2	22	12	Up	167	A	0.0042	1.33333	2.12
2008-07-01	6748	Middle-Aged	5	17.4	1	3.2	22	12	Up	167	E	0.006	1.61111	2.4
2008-07-01	6748	Middle-Aged	6	19.1	1	3.4	16.7	10	Up	140	C	0.0045	1.38889	2.08
2008-07-01	6748	Middle-Aged	6	19.1	1	3.4	16.7	10	Up	140	D	0.0043	1.41667	2.12
2008-07-01	6748	Middle-Aged	6	19.1	1	3.4	16.7	10	Up	140	A	0.0058	1.52778	2.04
2008-07-01	6748	Middle-Aged	6	19.1	1	3.4	16.7	10	Up	140	B	0.0065	1.63889	2.28
2008-07-01	6748	Middle-Aged	6	19.1	1	3.4	16.7	10	Up	140	E	0.0038	1.30556	2
2008-07-01	6748	Middle-Aged	7	22.8	1	9	15.4	11	Up	142	B	0.0053	1.52778	2.24
2008-07-01	6748	Middle-Aged	7	22.8	1	9	15.4	11	Up	142	E	0.0054	1.44444	2.2
2008-07-01	6748	Middle-Aged	7	22.8	1	9	15.4	11	Up	142	C	0.0048	1.38889	2.2
2008-07-01	6748	Middle-Aged	7	22.8	1	9	15.4	11	Up	142	A	0.0078	1.77778	2.64
2008-07-01	6748	Middle-Aged	7	22.8	1	9	15.4	11	Up	142	D	0.0067	1.58333	2.04
2008-07-01	6748	Middle-Aged	8	17.4	1	9.9	8.2	4.5	Up	144	B	0.0071	1.66667	2.4
2008-07-01	6748	Middle-Aged	8	17.4	1	9.9	8.2	4.5	Up	144	C	0.0055	1.55556	2.52
2008-07-01	6748	Middle-Aged	8	17.4	1	9.9	8.2	4.5	Up	144	D	0.0087	1.66667	2.44
2008-07-01	6748	Middle-Aged	8	17.4	1	9.9	8.2	4.5	Up	144	E	0.0055	1.5	2.28
2008-07-01	6748	Middle-Aged	8	17.4	1	9.9	8.2	4.5	Up	144	A	0.0065	1.55556	2.44
2008-07-01	6748	Middle-Aged	9	17.2	1	13.7	7.8	5.5	Up	40	A	0.0073	1.66667	2.44
2008-07-01	6748	Middle-Aged	9	17.2	1	13.7	7.8	5.5	Up	40	E	0.0078	1.66667	2.6
2008-07-01	6748	Middle-Aged	9	17.2	1	13.7	7.8	5.5	Up	40	B	0.0047	1.44444	2.24
2008-07-01	6748	Middle-Aged	9	17.2	1	13.7	7.8	5.5	Up	40	D	0.009	1.69444	2.4
2008-07-01	6748	Middle-Aged	9	17.2	1	13.7	7.8	5.5	Up	40	C	0.006	1.58333	2.4
2008-07-01	6748	Middle-Aged	10	22	1	18.3	13	9	Up	148	C	0.0078	1.52778	2.44
2008-07-01	6748	Middle-Aged	10	22	1	18.3	13	9	Up	148	E	0.0051	1.19444	2.28
2008-07-01	6748	Middle-Aged	10	22	1	18.3	13	9	Up	148	B	0.0054	1.44444	2.4
2008-07-01	6748	Middle-Aged	10	22	1	18.3	13	9	Up	148	A	0.005	1.41667	2.24
2008-07-01	6748	Middle-Aged	10	22	1	18.3	13	9	Up	148	D	0.0049	1.38889	2.2
2008-07-03	4649B	Middle-Aged	1	24.7	1	2.3	9.7	7.5	Up	1018	A	0.0063	1.44444	2.2
2008-07-03	4649B	Middle-Aged	1	24.7	1	2.3	9.7	7.5	Up	1018	B	0.0045	1.38889	2.04
2008-07-03	4649B	Middle-Aged	1	24.7	1	2.3	9.7	7.5	Up	1018	C	0.005	1.5	2.08
2008-07-03	4649B	Middle-Aged	1	24.7	1	2.3	9.7	7.5	Up	1018	D	0.0052	1.47222	2.04
2008-07-03	4649B	Middle-Aged	1	24.7	1	2.3	9.7	7.5	Up	1018	E	0.0066	1.38889	2.28
2008-07-03	4649B	Middle-Aged	2	19.9	1	3.4	9	5.5	Up	1025	D	0.0046	1.41667	2.16
2008-07-03	4649B	Middle-Aged	2	19.9	1	3.4	9	5.5	Up	1025	A	0.0044	1.41667	2.08
2008-07-03	4649B	Middle-Aged	2	19.9	1	3.4	9	5.5	Up	1025	C	0.008	1.72222	2.4
2008-07-03	4649B	Middle-Aged	2	19.9	1	3.4	9	5.5	Up	1025	E	0.003	1.27778	1.84
2008-07-03	4649B	Middle-Aged	2	19.9	1	3.4	9	5.5	Up	1025	B	0.0083	1.86111	2.56
2008-07-03	4649B	Middle-Aged	3	21	1	7.1	10.4	7	Up	1020	E	0.0085	1.75	2.4
2008-07-03	4649B	Middle-Aged	3	21	1	7.1	10.4	7	Up	1020	D	0.0073	1.69444	2.2
2008-07-03	4649B	Middle-Aged	3	21	1	7.1	10.4	7	Up	1020	C	0.0043	1.52778	2
2008-07-03	4649B	Middle-Aged	3	21	1	7.1	10.4	7	Up	1020	B	0.0036	1.38889	1.92
2008-07-03	4649B	Middle-Aged	3	21	1	7.1	10.4	7	Up	1020	A	0.0092	1.86111	2.24
2008-07-03	4649B	Middle-Aged	4	20.9	1	10.2	9.3	6.5	Up	1023	D	0.0087	1.88889	2.56
2008-07-03	4649B	Middle-Aged	4	20.9	1	10.2	9.3	6.5	Up	1023	E	0.0041	1.5	2.04
2008-07-03	4649B	Middle-Aged	4	20.9	1	10.2	9.3	6.5	Up	1023	C	0.0053	1.52778	2.16
2008-07-03	4649B	Middle-Aged	4	20.9	1	10.2	9.3	6.5	Up	1023	B	0.0101	1.80556	2.64
2008-07-03	4649B	Middle-Aged	4	20.9	1	10.2	9.3	6.5	Up	1023	A	0.0082	1.86111	2.48
2008-07-03	4649B	Middle-Aged	5	19.9	1	12.5	12	9	Up	1067	B	0.0118	1.77778	2.48
2008-07-03	4649B	Middle-Aged	5	19.9	1	12.5	12	9	Up	1067	C	0.0071	1.66667	2.6
2008-07-03	4649B	Middle-Aged	5	19.9	1	12.5	12	9	Up	1067	D	0.0085	1.75	2.44
2008-07-03	4649B	Middle-Aged	5	19.9	1	12.5	12	9	Up	1067	E	0.0119	2	3.04
2008-07-03	4649B	Middle-Aged	5	19.9	1	12.5	12	9	Up	1067	A	0.0091	1.75	2.6
2008-07-04	4649B	Middle-Aged	6	24.2	1	17	17	9	Up	1057	C	0.0071	1.66667	2.84
2008-07-04	4649B	Middle-Aged	6	24.2	1	17	17	9	Up	1057	E	0.0048	1.5	2.32
2008-07-04	4649B	Middle-Aged	6	24.2	1	17	17	9	Up	1057	B	0.009	1.83333	2.68
2008-07-04	4649B	Middle-Aged	6	24.2	1	17	17	9	Up	1057	D	0.0164	1.83333	3.4
2008-07-04	4649B	Middle-Aged	6	24.2	1	17	17	9	Up	1057	A	0.0079	1.72222	2.6
2008-07-03	4649B	Middle-Aged	7	21.3	1	2.7	10.6	8	Up	1072	B	0.0089	1.94444	2.4
2008-07-03	4649B	Middle-Aged	7	21.3	1	2.7	10.6	8	Up	1072	E	0.0047	1.30556	1.84
2008-07-03	4649B	Middle-Aged	7	21.3	1	2.7	10.6	8	Up	1072	D	0.0066	1.58333	2.48
2008-07-03	4649B	Middle-Aged	7	21.3	1	2.7	10.6	8	Up	1072	C	0.0053	1.52778	2.08
2008-07-03	4649B	Middle-Aged	7	21.3	1	2.7	10.6	8	Up	1072	A	0.0047	1.52778	2
2008-07-04	4649B	Middle-Aged	8	23.7	1	6.2	12.6	8	Up	1081	C	0.0077	1.69444	2.88
2008-07-04	4649B	Middle-Aged	8	23.7	1	6.2	12.6	8	Up	1081	E	0.0088	1.69444	2.6
2008-07-04	4649B	Middle-Aged	8	23.7	1	6.2	12.6	8	Up	1081	D	0.0094	1.83333	2.6
2008-07-04	4649B	Middle-Aged	8	23.7	1	6.2	12.6	8	Up	1081	B	0.0059	1.41667	2.32
2008-07-04	4649B	Middle-Aged	8	23.7	1	6.2	12.6	8	Up	1081	A	0.0102	1.88889	2.4
2008-07-04	4649B	Middle-Aged	9	25.6	1	12.3	12.7	8	Up	1083	A	0.0127	1.97222	2.68
2008-07-04	4649B	Middle-Aged	9	25.6	1	12.3	12.7	8	Up	1083	E	0.0074	1.66667	2.56
2008-07-04	4649B	Middle-Aged	9	25.6	1	12.3	12.7	8	Up	1083	D	0.0049	1.38889	2.28
2008-07-04	4649B	Middle-Aged	9	25.6	1	12.3	12.7	8	Up	1083	C	0.0067	1.58333	2.4
2008-07-04	4649B	Middle-Aged	9	25.6	1	12.3	12.7	8	Up	1083	B	0.0057	1.63889	2.24
2008-07-03	4649B	Middle-Aged	10	20.2	1	16.6	10.2	6.5	Up	1069	E	0.0073	1.83333	2.36
2008-07-03	4649B	Middle-Aged	10	20.2	1	16.6	10.2	6.5	Up	1069	D	0.0103	1.94444	2.64
2008-07-03	4649B	Middle-Aged	10	20.2	1	16.6	10.2	6.5	Up	1069	C	0.0112	1.91667	2.4
2008-07-03	4649B	Middle-Aged	10	20.2	1	16.6	10.2	6.5	Up	1069	B	0.0103	1.80556	2.48
2008-07-03	4649B	Middle-Aged	10	20.2	1	16.6	10.2	6.5	Up	1069	A	0.0066	1.69444	2.24

## Sheet: Notes
COLUMN HEADER	DETAILS
Survey 1
Tree_species	spruce, pine or birch
Nest	nest number
Time	time of day
Temp	temperature (celsius)
Distance	distance from nest centre to base of tree in metres
Log10Distance	log10(distance in metres)
Diameter	basal diameter of tree (cm)
MassDown	mean mass of ants walking down tree (from 20 ants)
MassUp	mean mass of ants walking up the tree (from 20 ants)
MassGain	difference between MassDown and MassUp (from 20 ants)
NestMaterial	proportion of ants carrying nest material (determined visually in the field)
Insects	proportion of ants carrying insect prey (determined visually in the field)
FieldHoneydew	proportion of worker ants carrying honeydew (determined visually in the field)
LabHoneydew	proportion of ants carrying honeydew (determined visually in the lab)
Survey 2
Date	date of survey
Site	stand number
Type	age category (1-4 yr, 30-40 yr or 80-100 yr)
Tree	replicate tree
Temp	temperature at time of survey
Nest	replicate nest
Distance	distance from nest centre to base of tree in metres
Diameter	basal diameter of tree (cm)
Height (m)	tree height (m)
Direction	direction in which ant was walking when collected (up or down)
Label	vial label
Ant replicate	ant label
Mass (mg)	mass of ant in milligrams
Head width (mm)	head width of ant in millimetres
Gaster length (mm)	gaster length of ant in millimetres
